# Supplementary material for: Assessment of the antifungal activity of Actinidia deliciosa derived exosome like nanoparticles
Source: Sci Rep. 2025 Aug 18;15:30160. doi: 10.1038/s41598-025-13792-9 (PMC12358634; doi:10.1038/s41598-025-13792-9)
Supplement: Supplementary file 1 — Supplementary Material 1 [file 41598_2025_13792_MOESM1_ESM.xlsx]

## Sheet: Metadata
_RESULTS_version	5
RESULTS_SEARCH_STAT_search_begin_time_clock	2023-04-26 13:10:25
RESULTS_SEARCH_STAT_search_end_time_clock	2023-04-26 14:35:25
RESULTS_SEARCH_STAT_search_time_duration	#VALUE!
RESULTS_SEARCH_STAT_stage_signal_processing_begin_time_clock	2023-04-26 13:10:26
RESULTS_SEARCH_STAT_stage_signal_processing_end_time_clock	2023-04-26 14:19:12
RESULTS_SEARCH_STAT_stage_signal_processing_time_duration	#VALUE!
RESULTS_SEARCH_STAT_stage_waiting_begin_time_clock	2023-04-26 14:19:12
RESULTS_SEARCH_STAT_stage_waiting_end_time_clock	2023-04-26 14:19:13
RESULTS_SEARCH_STAT_stage_waiting_time_duration	1901-05-14
RESULTS_SEARCH_STAT_stage_searching_begin_time_clock	2023-04-26 14:19:13
RESULTS_SEARCH_STAT_stage_searching_end_time_clock	2023-04-26 14:35:01
RESULTS_SEARCH_STAT_stage_searching_time_duration	4496-10-30
RESULTS_SEARCH_STAT_stage_fdr_begin_time_clock	2023-04-26 14:35:02
RESULTS_SEARCH_STAT_stage_fdr_end_time_clock	2023-04-26 14:35:25
RESULTS_SEARCH_STAT_stage_fdr_time_duration	1964-01-14
RESULTS_SEARCH_STAT_task_fraglet_exe_begin_time_clock	2023-04-26 14:24:36
RESULTS_SEARCH_STAT_task_fraglet_exe_end_time_clock	2023-04-26 14:25:44
RESULTS_SEARCH_STAT_task_fraglet_exe_time_duration	67922
RESULTS_SEARCH_STAT_task_fraglet_exe_time_cpu	2187-12-11
RESULTS_SEARCH_STAT_task_taglet_exe_begin_time_clock	2023-04-26 14:26:47
RESULTS_SEARCH_STAT_task_taglet_exe_end_time_clock	2023-04-26 14:33:38
RESULTS_SEARCH_STAT_task_taglet_exe_time_duration	411002
RESULTS_SEARCH_STAT_task_taglet_exe_time_cpu	6758-08-17
RESULTS_SEARCH_STAT_task_progroup_begin_time_clock	2023-04-26 14:33:38
RESULTS_SEARCH_STAT_task_progroup_end_time_clock	2023-04-26 14:35:01
RESULTS_SEARCH_STAT_task_progroup_time_duration	83063
RESULTS_SEARCH_STAT_task_progroup_time_cpu	2184-02-20
RESULTS_SEARCH_STAT_task_focusing_begin_time_clock	2023-04-26 14:25:44
RESULTS_SEARCH_STAT_task_focusing_end_time_clock	2023-04-26 14:26:47
RESULTS_SEARCH_STAT_task_focusing_time_duration	63359
RESULTS_SEARCH_STAT_task_focusing_time_cpu	83421
RESULTS_SEARCH_STAT_computer_memory	65406
RESULTS_SEARCH_STAT_computer_name	WIN-PVT3EI9I5O2
RESULTS_SEARCH_STAT_num_proteins	1358
RESULTS_SEARCH_STAT_num_residues	435996
RESULTS_SEARCH_STAT_number_cores	8
RESULTS_SEARCH_STAT_number_licensed_tasks	16
RESULTS_SEARCH_STAT_number_processors	16
RESULTS_SEARCH_STAT_os	Windows Server 2012 R2 Datacenter (6.2.9200)
RESULTS_SEARCH_1_time_cpu	6546
RESULTS_SEARCH_1_time_duration	7656
RESULTS_SEARCH_1_version	5.0.1.4874
RESULTS_SEARCH_1_xml:id	SEARCH:1:638181114254569735_0
RESULTS_SEARCH_1_PARAMETERS_chemical_data_edited	FALSE
RESULTS_SEARCH_1_PARAMETERS_do_multiprecursor_search	TRUE
RESULTS_SEARCH_1_PARAMETERS_do_reverse_search	TRUE
RESULTS_SEARCH_1_PARAMETERS_max_quant_labels	35
RESULTS_SEARCH_1_PARAMETERS_maxresults	15
RESULTS_SEARCH_1_PARAMETERS_separate_searches	FALSE
RESULTS_SEARCH_1_PARAMETERS_MSTOLERANCE_type	dalton
RESULTS_SEARCH_1_PARAMETERS_MSTOLERANCE_value	0.05
RESULTS_SEARCH_1_PARAMETERS_MSMSTOLERANCE_type	dalton
RESULTS_SEARCH_1_PARAMETERS_MSMSTOLERANCE_value	0.1
RESULTS_SEARCH_1_PARAMETERS_MS_STANDARD_DEVIATION_type	dalton
RESULTS_SEARCH_1_PARAMETERS_MS_STANDARD_DEVIATION_value	0.0011
RESULTS_SEARCH_1_PARAMETERS_MSMS_STANDARD_DEVIATION_type	dalton
RESULTS_SEARCH_1_PARAMETERS_MSMS_STANDARD_DEVIATION_value	0.01
RESULTS_SEARCH_1_PARAMETERS_FASTA_filename	C:\AB SCIEX\ProteinPilot Data\SearchDatabases\uniprot-Actinidia deliciosa-exosome3-cano-iso-SwissTrEMBL-24042023.fasta
RESULTS_SEARCH_1_PARAMETERS_AUTO_CALIBRATION_ms	TRUE
RESULTS_SEARCH_1_PARAMETERS_AUTO_CALIBRATION_msexport	FALSE
RESULTS_SEARCH_1_PARAMETERS_AUTO_CALIBRATION_msms	TRUE
RESULTS_SEARCH_1_PARAMETERS_AUTO_CALIBRATION_msmstolsdratio	2.75
RESULTS_SEARCH_1_PARAMETERS_AUTO_CALIBRATION_mstolsdratio	7
RESULTS_SEARCH_1_PARAMETERS_AUTO_CALIBRATION_squareroot	TRUE
RESULTS_SEARCH_1_PARAMETERS_AUTO_CALIBRATION_type	dalton
RESULTS_SEARCH_1_PARAMETERS_AUTO_CALIBRATION_MCP_d_s_s_f	0.0666667
RESULTS_SEARCH_1_PARAMETERS_AUTO_CALIBRATION_MCP_d_s_w_f	3
RESULTS_SEARCH_1_PARAMETERS_AUTO_CALIBRATION_MCP_m_f_r_mbc	200
RESULTS_SEARCH_1_PARAMETERS_AUTO_CALIBRATION_MCP_m_m_c	10
RESULTS_SEARCH_1_PARAMETERS_AUTO_CALIBRATION_MCP_m_m_f_s	0.25
RESULTS_SEARCH_1_PARAMETERS_AUTO_CALIBRATION_MCP_m_m_p_f	0.33
RESULTS_SEARCH_1_PARAMETERS_AUTO_CALIBRATION_MCP_m_m_p_rms_f	1
RESULTS_SEARCH_1_PARAMETERS_AUTO_CALIBRATION_MCP_m_p_t_f	1
RESULTS_SEARCH_1_PARAMETERS_AUTO_CALIBRATION_MCP_m_r_h_n_b	15
RESULTS_SEARCH_1_PARAMETERS_AUTO_CALIBRATION_MCP_m_z_n_s	99
RESULTS_SEARCH_1_PARAMETERS_AUTO_CALIBRATION_MCP_m_z_s_mn_f_r	0.0666667
RESULTS_SEARCH_1_PARAMETERS_AUTO_CALIBRATION_MCP_m_z_s_mx_f_r	0.1
RESULTS_SEARCH_1_PARAMETERS_MAX_PRECURSORS_FRAGLET	5
RESULTS_SEARCH_1_PARAMETERS_MAX_PRECURSORS_TAGLET	1
RESULTS_SEARCH_1_PARAMETERS_PRECURSORS_DR_FRAGLET	10
RESULTS_SEARCH_1_PARAMETERS_PRECURSORS_DR_TAGLET	3
RESULTS_SEARCH_1_PARAMETERS_DEFAULT_CHARGE_STATE_1_charge	2
RESULTS_SEARCH_1_PARAMETERS_DEFAULT_CHARGE_STATE_1_probability	1
RESULTS_SEARCH_1_PARAMETERS_DEFAULT_CHARGE_STATE_2_charge	3
RESULTS_SEARCH_1_PARAMETERS_DEFAULT_CHARGE_STATE_2_probability	1
RESULTS_SEARCH_1_PARAMETERS_DEFAULT_CHARGE_STATE_3_charge	4
RESULTS_SEARCH_1_PARAMETERS_DEFAULT_CHARGE_STATE_3_probability	1
RESULTS_SEARCH_1_PARAMETERS_VERSION	5.0.1.0, 4895
RESULTS_SEARCH_1_PARAMETERS_PARAGON_VERSION	5.0.1.0, 4874
RESULTS_SEARCH_1_PARAMETERS_APPLICATION	ProteinPilot(tm) Software
RESULTS_SEARCH_1_PARAMETERS_PROGROUP_alternativedispositionmaximumfoldprobabilitydrop	100
RESULTS_SEARCH_1_PARAMETERS_PROGROUP_alternativedispositionmaximumfoldscoredrop	2
RESULTS_SEARCH_1_PARAMETERS_PROGROUP_autodiscordantpeptidethreshold	0.3
RESULTS_SEARCH_1_PARAMETERS_PROGROUP_bayesconfidencecalclulation	TRUE
RESULTS_SEARCH_1_PARAMETERS_PROGROUP_calibrateconfidence	TRUE
RESULTS_SEARCH_1_PARAMETERS_PROGROUP_compresspeptides	FALSE
RESULTS_SEARCH_1_PARAMETERS_PROGROUP_confidencepercentthresholdforexcludingothersfromquant	15
RESULTS_SEARCH_1_PARAMETERS_PROGROUP_confidencepercentthresholdforincludingselfinquant	15
RESULTS_SEARCH_1_PARAMETERS_PROGROUP_donotstoremspeaklists	FALSE
RESULTS_SEARCH_1_PARAMETERS_PROGROUP_fasta	C:\AB SCIEX\ProteinPilot Data\SearchDatabases\uniprot-Actinidia deliciosa-exosome3-cano-iso-SwissTrEMBL-24042023.fasta
RESULTS_SEARCH_1_PARAMETERS_PROGROUP_featuregroupminpepconf	0.66
RESULTS_SEARCH_1_PARAMETERS_PROGROUP_featuregroupminups	0.47
RESULTS_SEARCH_1_PARAMETERS_PROGROUP_focusingintersection	4
RESULTS_SEARCH_1_PARAMETERS_PROGROUP_focusingminimummatchconfidence	0.1
RESULTS_SEARCH_1_PARAMETERS_PROGROUP_focusingminunusedprotscore	0.1
RESULTS_SEARCH_1_PARAMETERS_PROGROUP_focusingsubsetcutoff	6
RESULTS_SEARCH_1_PARAMETERS_PROGROUP_intersection	1.3
RESULTS_SEARCH_1_PARAMETERS_PROGROUP_minimummatchconfidencecutoff	0.001
RESULTS_SEARCH_1_PARAMETERS_PROGROUP_minunusedprotscore	0.0458
RESULTS_SEARCH_1_PARAMETERS_PROGROUP_subsetcutoff	2
RESULTS_SEARCH_1_PARAMETERS_PROGROUP_unusedprotscorethresholdforexcludingothersfromquant	1.3
RESULTS_SEARCH_1_PARAMETERS_PEAKLIST_count	3866
RESULTS_SEARCH_1_PARAMETERS_PEAKLIST_filenumber	1
RESULTS_SEARCH_1_PARAMETERS_PEAKLIST_original_count	3866
RESULTS_SEARCH_1_PARAMETERS_PEAKLIST_originalfilename	Z:\PC2-Raw-Data\Proteomics\Data\Service\SP0067\230420-Exosome-3.wiff
RESULTS_SEARCH_1_PARAMETERS_PEAKLIST_partnumber	1
RESULTS_SEARCH_1_PARAMETERS_QUANT_TYPE_background_correction	FALSE
RESULTS_SEARCH_1_PARAMETERS_QUANT_TYPE_bias_correction	TRUE
RESULTS_SEARCH_1_PARAMETERS_QUANT_TYPE_keep_extreme_peptides_over_fraction	0
RESULTS_SEARCH_1_PARAMETERS_QUANT_TYPE_low_confidence_check	TRUE
RESULTS_SEARCH_1_PARAMETERS_QUANT_TYPE_low_intensity_check	TRUE
RESULTS_SEARCH_1_PARAMETERS_QUANT_TYPE_median_statistic	TRUE
RESULTS_SEARCH_1_PARAMETERS_QUANT_TYPE_mod_check	TRUE
RESULTS_SEARCH_1_PARAMETERS_QUANT_TYPE_quant_threshold	-1
RESULTS_SEARCH_1_PARAMETERS_QUANT_TYPE_quant_threshold_sn	9
RESULTS_SEARCH_1_PARAMETERS_QUANT_TYPE_separate_searches	FALSE
RESULTS_SEARCH_1_PARAMETERS_QUANT_TYPE_shared_msms_check	TRUE
RESULTS_SEARCH_1_PARAMETERS_PARAGON_METHOD_SETTINGS_UI_SAMPLE_TYPE	Identification
RESULTS_SEARCH_1_PARAMETERS_PARAGON_METHOD_SETTINGS_UI_CYS_ALKYLATION	Iodoacetamide
RESULTS_SEARCH_1_PARAMETERS_PARAGON_METHOD_SETTINGS_UI_DIGESTION	Trypsin
RESULTS_SEARCH_1_PARAMETERS_PARAGON_METHOD_SETTINGS_UI_INSTRUMENT	TripleTOF 5600
RESULTS_SEARCH_1_PARAMETERS_PARAGON_METHOD_SETTINGS_UI_SEARCH_EFFORT	Thorough
RESULTS_SEARCH_1_PARAMETERS_PARAGON_METHOD_SETTINGS_UI_ID_FOCUS	Biological modifications
RESULTS_SEARCH_1_PARAMETERS_PARAGON_METHOD_SETTINGS_UI_USER_NAME	WIN-PVT3EI9I5O2\Administrator
RESULTS_SEARCH_1_PARAMETERS_PARAGON_METHOD_SETTINGS_UI_MACHINE_NAME	WIN-PVT3EI9I5O2
RESULTS_SEARCH_1_PARAMETERS_PARAGON_METHOD_SETTINGS_UI_SEARCH_ID	6.38181e+17
RESULTS_SEARCH_1_PARAMETERS_PARAGON_METHOD_SETTINGS_UI_START_TIME	2023-04-26 13:10:25
RESULTS_SEARCH_1_PARAMETERS_PARAGON_METHOD_SETTINGS_UI_MIN_UNUSED_PROTSCORE	0.0458
RESULTS_SEARCH_1_PARAMETERS_PARAGON_METHOD_SETTINGS_UI_PSPEP	TRUE
RESULTS_SEARCH_2_time_cpu	2262-03-18
RESULTS_SEARCH_2_time_duration	134625
RESULTS_SEARCH_2_version	5.0.1.4874
RESULTS_SEARCH_2_xml:id	SEARCH:2:638181114254569735_0
RESULTS_SEARCH_2_PARAMETERS_chemical_data_edited	FALSE
RESULTS_SEARCH_2_PARAMETERS_do_multiprecursor_search	TRUE
RESULTS_SEARCH_2_PARAMETERS_do_reverse_search	TRUE
RESULTS_SEARCH_2_PARAMETERS_max_quant_labels	35
RESULTS_SEARCH_2_PARAMETERS_maxresults	15
RESULTS_SEARCH_2_PARAMETERS_separate_searches	FALSE
RESULTS_SEARCH_2_PARAMETERS_MSTOLERANCE_type	dalton
RESULTS_SEARCH_2_PARAMETERS_MSTOLERANCE_value	0.05
RESULTS_SEARCH_2_PARAMETERS_MSMSTOLERANCE_type	dalton
RESULTS_SEARCH_2_PARAMETERS_MSMSTOLERANCE_value	0.1
RESULTS_SEARCH_2_PARAMETERS_MS_STANDARD_DEVIATION_type	dalton
RESULTS_SEARCH_2_PARAMETERS_MS_STANDARD_DEVIATION_value	0.0011
RESULTS_SEARCH_2_PARAMETERS_MSMS_STANDARD_DEVIATION_type	dalton
RESULTS_SEARCH_2_PARAMETERS_MSMS_STANDARD_DEVIATION_value	0.01
RESULTS_SEARCH_2_PARAMETERS_FASTA_filename	C:\AB SCIEX\ProteinPilot Data\SearchDatabases\uniprot-Actinidia deliciosa-exosome3-cano-iso-SwissTrEMBL-24042023.fasta
RESULTS_SEARCH_2_PARAMETERS_AUTO_CALIBRATION_ms	TRUE
RESULTS_SEARCH_2_PARAMETERS_AUTO_CALIBRATION_msexport	FALSE
RESULTS_SEARCH_2_PARAMETERS_AUTO_CALIBRATION_msms	TRUE
RESULTS_SEARCH_2_PARAMETERS_AUTO_CALIBRATION_msmstolsdratio	2.75
RESULTS_SEARCH_2_PARAMETERS_AUTO_CALIBRATION_mstolsdratio	7
RESULTS_SEARCH_2_PARAMETERS_AUTO_CALIBRATION_squareroot	TRUE
RESULTS_SEARCH_2_PARAMETERS_AUTO_CALIBRATION_type	dalton
RESULTS_SEARCH_2_PARAMETERS_AUTO_CALIBRATION_MCP_d_s_s_f	0.0666667
RESULTS_SEARCH_2_PARAMETERS_AUTO_CALIBRATION_MCP_d_s_w_f	3
RESULTS_SEARCH_2_PARAMETERS_AUTO_CALIBRATION_MCP_m_f_r_mbc	200
RESULTS_SEARCH_2_PARAMETERS_AUTO_CALIBRATION_MCP_m_m_c	10
RESULTS_SEARCH_2_PARAMETERS_AUTO_CALIBRATION_MCP_m_m_f_s	0.25
RESULTS_SEARCH_2_PARAMETERS_AUTO_CALIBRATION_MCP_m_m_p_f	0.33
RESULTS_SEARCH_2_PARAMETERS_AUTO_CALIBRATION_MCP_m_m_p_rms_f	1
RESULTS_SEARCH_2_PARAMETERS_AUTO_CALIBRATION_MCP_m_p_t_f	1
RESULTS_SEARCH_2_PARAMETERS_AUTO_CALIBRATION_MCP_m_r_h_n_b	15
RESULTS_SEARCH_2_PARAMETERS_AUTO_CALIBRATION_MCP_m_z_n_s	99
RESULTS_SEARCH_2_PARAMETERS_AUTO_CALIBRATION_MCP_m_z_s_mn_f_r	0.0666667
RESULTS_SEARCH_2_PARAMETERS_AUTO_CALIBRATION_MCP_m_z_s_mx_f_r	0.1
RESULTS_SEARCH_2_PARAMETERS_MAX_PRECURSORS_FRAGLET	5
RESULTS_SEARCH_2_PARAMETERS_MAX_PRECURSORS_TAGLET	1
RESULTS_SEARCH_2_PARAMETERS_PRECURSORS_DR_FRAGLET	10
RESULTS_SEARCH_2_PARAMETERS_PRECURSORS_DR_TAGLET	3
RESULTS_SEARCH_2_PARAMETERS_DEFAULT_CHARGE_STATE_1_charge	2
RESULTS_SEARCH_2_PARAMETERS_DEFAULT_CHARGE_STATE_1_probability	1
RESULTS_SEARCH_2_PARAMETERS_DEFAULT_CHARGE_STATE_2_charge	3
RESULTS_SEARCH_2_PARAMETERS_DEFAULT_CHARGE_STATE_2_probability	1
RESULTS_SEARCH_2_PARAMETERS_DEFAULT_CHARGE_STATE_3_charge	4
RESULTS_SEARCH_2_PARAMETERS_DEFAULT_CHARGE_STATE_3_probability	1
RESULTS_SEARCH_2_PARAMETERS_VERSION	5.0.1.0, 4895
RESULTS_SEARCH_2_PARAMETERS_PARAGON_VERSION	5.0.1.0, 4874
RESULTS_SEARCH_2_PARAMETERS_APPLICATION	ProteinPilot(tm) Software
RESULTS_SEARCH_2_PARAMETERS_PROGROUP_alternativedispositionmaximumfoldprobabilitydrop	100
RESULTS_SEARCH_2_PARAMETERS_PROGROUP_alternativedispositionmaximumfoldscoredrop	2
RESULTS_SEARCH_2_PARAMETERS_PROGROUP_autodiscordantpeptidethreshold	0.3
RESULTS_SEARCH_2_PARAMETERS_PROGROUP_bayesconfidencecalclulation	TRUE
RESULTS_SEARCH_2_PARAMETERS_PROGROUP_calibrateconfidence	TRUE
RESULTS_SEARCH_2_PARAMETERS_PROGROUP_compresspeptides	FALSE
RESULTS_SEARCH_2_PARAMETERS_PROGROUP_confidencepercentthresholdforexcludingothersfromquant	15
RESULTS_SEARCH_2_PARAMETERS_PROGROUP_confidencepercentthresholdforincludingselfinquant	15
RESULTS_SEARCH_2_PARAMETERS_PROGROUP_donotstoremspeaklists	FALSE
RESULTS_SEARCH_2_PARAMETERS_PROGROUP_fasta	C:\AB SCIEX\ProteinPilot Data\SearchDatabases\uniprot-Actinidia deliciosa-exosome3-cano-iso-SwissTrEMBL-24042023.fasta
RESULTS_SEARCH_2_PARAMETERS_PROGROUP_featuregroupminpepconf	15:50:24
RESULTS_SEARCH_2_PARAMETERS_PROGROUP_featuregroupminups	0.47
RESULTS_SEARCH_2_PARAMETERS_PROGROUP_focusingintersection	4
RESULTS_SEARCH_2_PARAMETERS_PROGROUP_focusingminimummatchconfidence	0.1
RESULTS_SEARCH_2_PARAMETERS_PROGROUP_focusingminunusedprotscore	0.1
RESULTS_SEARCH_2_PARAMETERS_PROGROUP_focusingsubsetcutoff	6
RESULTS_SEARCH_2_PARAMETERS_PROGROUP_intersection	1.3
RESULTS_SEARCH_2_PARAMETERS_PROGROUP_minimummatchconfidencecutoff	0.001
RESULTS_SEARCH_2_PARAMETERS_PROGROUP_minunusedprotscore	0.0458
RESULTS_SEARCH_2_PARAMETERS_PROGROUP_subsetcutoff	2
RESULTS_SEARCH_2_PARAMETERS_PROGROUP_unusedprotscorethresholdforexcludingothersfromquant	1.3
RESULTS_SEARCH_2_PARAMETERS_PEAKLIST_count	3866
RESULTS_SEARCH_2_PARAMETERS_PEAKLIST_filenumber	1
RESULTS_SEARCH_2_PARAMETERS_PEAKLIST_original_count	3866
RESULTS_SEARCH_2_PARAMETERS_PEAKLIST_originalfilename	Z:\PC2-Raw-Data\Proteomics\Data\Service\SP0067\230420-Exosome-3.wiff
RESULTS_SEARCH_2_PARAMETERS_PEAKLIST_partnumber	1
RESULTS_SEARCH_2_PARAMETERS_QUANT_TYPE_background_correction	FALSE
RESULTS_SEARCH_2_PARAMETERS_QUANT_TYPE_bias_correction	TRUE
RESULTS_SEARCH_2_PARAMETERS_QUANT_TYPE_keep_extreme_peptides_over_fraction	0
RESULTS_SEARCH_2_PARAMETERS_QUANT_TYPE_low_confidence_check	TRUE
RESULTS_SEARCH_2_PARAMETERS_QUANT_TYPE_low_intensity_check	TRUE
RESULTS_SEARCH_2_PARAMETERS_QUANT_TYPE_median_statistic	TRUE
RESULTS_SEARCH_2_PARAMETERS_QUANT_TYPE_mod_check	TRUE
RESULTS_SEARCH_2_PARAMETERS_QUANT_TYPE_quant_threshold	-1
RESULTS_SEARCH_2_PARAMETERS_QUANT_TYPE_quant_threshold_sn	9
RESULTS_SEARCH_2_PARAMETERS_QUANT_TYPE_separate_searches	FALSE
RESULTS_SEARCH_2_PARAMETERS_QUANT_TYPE_shared_msms_check	TRUE
RESULTS_SEARCH_2_PARAMETERS_PARAGON_METHOD_SETTINGS_UI_SAMPLE_TYPE	Identification
RESULTS_SEARCH_2_PARAMETERS_PARAGON_METHOD_SETTINGS_UI_CYS_ALKYLATION	Iodoacetamide
RESULTS_SEARCH_2_PARAMETERS_PARAGON_METHOD_SETTINGS_UI_DIGESTION	Trypsin
RESULTS_SEARCH_2_PARAMETERS_PARAGON_METHOD_SETTINGS_UI_INSTRUMENT	TripleTOF 5600
RESULTS_SEARCH_2_PARAMETERS_PARAGON_METHOD_SETTINGS_UI_SEARCH_EFFORT	Thorough
RESULTS_SEARCH_2_PARAMETERS_PARAGON_METHOD_SETTINGS_UI_ID_FOCUS	Biological modifications
RESULTS_SEARCH_2_PARAMETERS_PARAGON_METHOD_SETTINGS_UI_USER_NAME	WIN-PVT3EI9I5O2\Administrator
RESULTS_SEARCH_2_PARAMETERS_PARAGON_METHOD_SETTINGS_UI_MACHINE_NAME	WIN-PVT3EI9I5O2
RESULTS_SEARCH_2_PARAMETERS_PARAGON_METHOD_SETTINGS_UI_SEARCH_ID	6.38181e+17
RESULTS_SEARCH_2_PARAMETERS_PARAGON_METHOD_SETTINGS_UI_START_TIME	2023-04-26 13:10:25
RESULTS_SEARCH_2_PARAMETERS_PARAGON_METHOD_SETTINGS_UI_MIN_UNUSED_PROTSCORE	0.0458
RESULTS_SEARCH_2_PARAMETERS_PARAGON_METHOD_SETTINGS_UI_PSPEP	TRUE
RESULTS_SEARCH_3_time_cpu	6109
RESULTS_SEARCH_3_time_duration	6453
RESULTS_SEARCH_3_version	5.0.1.4874
RESULTS_SEARCH_3_xml:id	SEARCH:1:638181114254569735_1
RESULTS_SEARCH_3_PARAMETERS_chemical_data_edited	FALSE
RESULTS_SEARCH_3_PARAMETERS_do_multiprecursor_search	TRUE
RESULTS_SEARCH_3_PARAMETERS_do_reverse_search	TRUE
RESULTS_SEARCH_3_PARAMETERS_max_quant_labels	35
RESULTS_SEARCH_3_PARAMETERS_maxresults	15
RESULTS_SEARCH_3_PARAMETERS_separate_searches	FALSE
RESULTS_SEARCH_3_PARAMETERS_MSTOLERANCE_type	dalton
RESULTS_SEARCH_3_PARAMETERS_MSTOLERANCE_value	0.05
RESULTS_SEARCH_3_PARAMETERS_MSMSTOLERANCE_type	dalton
RESULTS_SEARCH_3_PARAMETERS_MSMSTOLERANCE_value	0.1
RESULTS_SEARCH_3_PARAMETERS_MS_STANDARD_DEVIATION_type	dalton
RESULTS_SEARCH_3_PARAMETERS_MS_STANDARD_DEVIATION_value	0.0011
RESULTS_SEARCH_3_PARAMETERS_MSMS_STANDARD_DEVIATION_type	dalton
RESULTS_SEARCH_3_PARAMETERS_MSMS_STANDARD_DEVIATION_value	0.01
RESULTS_SEARCH_3_PARAMETERS_FASTA_filename	C:\AB SCIEX\ProteinPilot Data\SearchDatabases\uniprot-Actinidia deliciosa-exosome3-cano-iso-SwissTrEMBL-24042023.fasta
RESULTS_SEARCH_3_PARAMETERS_AUTO_CALIBRATION_ms	TRUE
RESULTS_SEARCH_3_PARAMETERS_AUTO_CALIBRATION_msexport	FALSE
RESULTS_SEARCH_3_PARAMETERS_AUTO_CALIBRATION_msms	TRUE
RESULTS_SEARCH_3_PARAMETERS_AUTO_CALIBRATION_msmstolsdratio	2.75
RESULTS_SEARCH_3_PARAMETERS_AUTO_CALIBRATION_mstolsdratio	7
RESULTS_SEARCH_3_PARAMETERS_AUTO_CALIBRATION_squareroot	TRUE
RESULTS_SEARCH_3_PARAMETERS_AUTO_CALIBRATION_type	dalton
RESULTS_SEARCH_3_PARAMETERS_AUTO_CALIBRATION_MCP_d_s_s_f	0.0666667
RESULTS_SEARCH_3_PARAMETERS_AUTO_CALIBRATION_MCP_d_s_w_f	3
RESULTS_SEARCH_3_PARAMETERS_AUTO_CALIBRATION_MCP_m_f_r_mbc	200
RESULTS_SEARCH_3_PARAMETERS_AUTO_CALIBRATION_MCP_m_m_c	10
RESULTS_SEARCH_3_PARAMETERS_AUTO_CALIBRATION_MCP_m_m_f_s	0.25
RESULTS_SEARCH_3_PARAMETERS_AUTO_CALIBRATION_MCP_m_m_p_f	0.33
RESULTS_SEARCH_3_PARAMETERS_AUTO_CALIBRATION_MCP_m_m_p_rms_f	1
RESULTS_SEARCH_3_PARAMETERS_AUTO_CALIBRATION_MCP_m_p_t_f	1
RESULTS_SEARCH_3_PARAMETERS_AUTO_CALIBRATION_MCP_m_r_h_n_b	15
RESULTS_SEARCH_3_PARAMETERS_AUTO_CALIBRATION_MCP_m_z_n_s	1900-04-08
RESULTS_SEARCH_3_PARAMETERS_AUTO_CALIBRATION_MCP_m_z_s_mn_f_r	0.0666667
RESULTS_SEARCH_3_PARAMETERS_AUTO_CALIBRATION_MCP_m_z_s_mx_f_r	0.1
RESULTS_SEARCH_3_PARAMETERS_MAX_PRECURSORS_FRAGLET	5
RESULTS_SEARCH_3_PARAMETERS_MAX_PRECURSORS_TAGLET	1
RESULTS_SEARCH_3_PARAMETERS_PRECURSORS_DR_FRAGLET	10
RESULTS_SEARCH_3_PARAMETERS_PRECURSORS_DR_TAGLET	3
RESULTS_SEARCH_3_PARAMETERS_DEFAULT_CHARGE_STATE_1_charge	2
RESULTS_SEARCH_3_PARAMETERS_DEFAULT_CHARGE_STATE_1_probability	1
RESULTS_SEARCH_3_PARAMETERS_DEFAULT_CHARGE_STATE_2_charge	3
RESULTS_SEARCH_3_PARAMETERS_DEFAULT_CHARGE_STATE_2_probability	1
RESULTS_SEARCH_3_PARAMETERS_DEFAULT_CHARGE_STATE_3_charge	4
RESULTS_SEARCH_3_PARAMETERS_DEFAULT_CHARGE_STATE_3_probability	1
RESULTS_SEARCH_3_PARAMETERS_VERSION	5.0.1.0, 4895
RESULTS_SEARCH_3_PARAMETERS_PARAGON_VERSION	5.0.1.0, 4874
RESULTS_SEARCH_3_PARAMETERS_APPLICATION	ProteinPilot(tm) Software
RESULTS_SEARCH_3_PARAMETERS_PROGROUP_alternativedispositionmaximumfoldprobabilitydrop	100
RESULTS_SEARCH_3_PARAMETERS_PROGROUP_alternativedispositionmaximumfoldscoredrop	2
RESULTS_SEARCH_3_PARAMETERS_PROGROUP_autodiscordantpeptidethreshold	07:12:00
RESULTS_SEARCH_3_PARAMETERS_PROGROUP_bayesconfidencecalclulation	TRUE
RESULTS_SEARCH_3_PARAMETERS_PROGROUP_calibrateconfidence	TRUE
RESULTS_SEARCH_3_PARAMETERS_PROGROUP_compresspeptides	FALSE
RESULTS_SEARCH_3_PARAMETERS_PROGROUP_confidencepercentthresholdforexcludingothersfromquant	15
RESULTS_SEARCH_3_PARAMETERS_PROGROUP_confidencepercentthresholdforincludingselfinquant	15
RESULTS_SEARCH_3_PARAMETERS_PROGROUP_donotstoremspeaklists	FALSE
RESULTS_SEARCH_3_PARAMETERS_PROGROUP_fasta	C:\AB SCIEX\ProteinPilot Data\SearchDatabases\uniprot-Actinidia deliciosa-exosome3-cano-iso-SwissTrEMBL-24042023.fasta
RESULTS_SEARCH_3_PARAMETERS_PROGROUP_featuregroupminpepconf	0.66
RESULTS_SEARCH_3_PARAMETERS_PROGROUP_featuregroupminups	0.47
RESULTS_SEARCH_3_PARAMETERS_PROGROUP_focusingintersection	4
RESULTS_SEARCH_3_PARAMETERS_PROGROUP_focusingminimummatchconfidence	0.1
RESULTS_SEARCH_3_PARAMETERS_PROGROUP_focusingminunusedprotscore	0.1
RESULTS_SEARCH_3_PARAMETERS_PROGROUP_focusingsubsetcutoff	6
RESULTS_SEARCH_3_PARAMETERS_PROGROUP_intersection	1.3
RESULTS_SEARCH_3_PARAMETERS_PROGROUP_minimummatchconfidencecutoff	0.001
RESULTS_SEARCH_3_PARAMETERS_PROGROUP_minunusedprotscore	0.0458
RESULTS_SEARCH_3_PARAMETERS_PROGROUP_subsetcutoff	2
RESULTS_SEARCH_3_PARAMETERS_PROGROUP_unusedprotscorethresholdforexcludingothersfromquant	1.3
RESULTS_SEARCH_3_PARAMETERS_PEAKLIST_count	3870
RESULTS_SEARCH_3_PARAMETERS_PEAKLIST_filenumber	1
RESULTS_SEARCH_3_PARAMETERS_PEAKLIST_original_count	3870
RESULTS_SEARCH_3_PARAMETERS_PEAKLIST_originalfilename	Z:\PC2-Raw-Data\Proteomics\Data\Service\SP0067\230420-Exosome-3.wiff
RESULTS_SEARCH_3_PARAMETERS_PEAKLIST_partnumber	2
RESULTS_SEARCH_3_PARAMETERS_QUANT_TYPE_background_correction	FALSE
RESULTS_SEARCH_3_PARAMETERS_QUANT_TYPE_bias_correction	TRUE
RESULTS_SEARCH_3_PARAMETERS_QUANT_TYPE_keep_extreme_peptides_over_fraction	0
RESULTS_SEARCH_3_PARAMETERS_QUANT_TYPE_low_confidence_check	TRUE
RESULTS_SEARCH_3_PARAMETERS_QUANT_TYPE_low_intensity_check	TRUE
RESULTS_SEARCH_3_PARAMETERS_QUANT_TYPE_median_statistic	TRUE
RESULTS_SEARCH_3_PARAMETERS_QUANT_TYPE_mod_check	TRUE
RESULTS_SEARCH_3_PARAMETERS_QUANT_TYPE_quant_threshold	-1
RESULTS_SEARCH_3_PARAMETERS_QUANT_TYPE_quant_threshold_sn	9
RESULTS_SEARCH_3_PARAMETERS_QUANT_TYPE_separate_searches	FALSE
RESULTS_SEARCH_3_PARAMETERS_QUANT_TYPE_shared_msms_check	TRUE
RESULTS_SEARCH_3_PARAMETERS_PARAGON_METHOD_SETTINGS_UI_SAMPLE_TYPE	Identification
RESULTS_SEARCH_3_PARAMETERS_PARAGON_METHOD_SETTINGS_UI_CYS_ALKYLATION	Iodoacetamide
RESULTS_SEARCH_3_PARAMETERS_PARAGON_METHOD_SETTINGS_UI_DIGESTION	Trypsin
RESULTS_SEARCH_3_PARAMETERS_PARAGON_METHOD_SETTINGS_UI_INSTRUMENT	TripleTOF 5600
RESULTS_SEARCH_3_PARAMETERS_PARAGON_METHOD_SETTINGS_UI_SEARCH_EFFORT	Thorough
RESULTS_SEARCH_3_PARAMETERS_PARAGON_METHOD_SETTINGS_UI_ID_FOCUS	Biological modifications
RESULTS_SEARCH_3_PARAMETERS_PARAGON_METHOD_SETTINGS_UI_USER_NAME	WIN-PVT3EI9I5O2\Administrator
RESULTS_SEARCH_3_PARAMETERS_PARAGON_METHOD_SETTINGS_UI_MACHINE_NAME	WIN-PVT3EI9I5O2
RESULTS_SEARCH_3_PARAMETERS_PARAGON_METHOD_SETTINGS_UI_SEARCH_ID	6.38181e+17
RESULTS_SEARCH_3_PARAMETERS_PARAGON_METHOD_SETTINGS_UI_START_TIME	2023-04-26 13:10:25
RESULTS_SEARCH_3_PARAMETERS_PARAGON_METHOD_SETTINGS_UI_MIN_UNUSED_PROTSCORE	0.0458
RESULTS_SEARCH_3_PARAMETERS_PARAGON_METHOD_SETTINGS_UI_PSPEP	TRUE
RESULTS_SEARCH_4_time_cpu	118562
RESULTS_SEARCH_4_time_duration	119907
RESULTS_SEARCH_4_version	5.0.1.4874
RESULTS_SEARCH_4_xml:id	SEARCH:2:638181114254569735_1
RESULTS_SEARCH_4_PARAMETERS_chemical_data_edited	FALSE
RESULTS_SEARCH_4_PARAMETERS_do_multiprecursor_search	TRUE
RESULTS_SEARCH_4_PARAMETERS_do_reverse_search	TRUE
RESULTS_SEARCH_4_PARAMETERS_max_quant_labels	35
RESULTS_SEARCH_4_PARAMETERS_maxresults	15
RESULTS_SEARCH_4_PARAMETERS_separate_searches	FALSE
RESULTS_SEARCH_4_PARAMETERS_MSTOLERANCE_type	dalton
RESULTS_SEARCH_4_PARAMETERS_MSTOLERANCE_value	0.05
RESULTS_SEARCH_4_PARAMETERS_MSMSTOLERANCE_type	dalton
RESULTS_SEARCH_4_PARAMETERS_MSMSTOLERANCE_value	0.1
RESULTS_SEARCH_4_PARAMETERS_MS_STANDARD_DEVIATION_type	dalton
RESULTS_SEARCH_4_PARAMETERS_MS_STANDARD_DEVIATION_value	0.0011
RESULTS_SEARCH_4_PARAMETERS_MSMS_STANDARD_DEVIATION_type	dalton
RESULTS_SEARCH_4_PARAMETERS_MSMS_STANDARD_DEVIATION_value	0.01
RESULTS_SEARCH_4_PARAMETERS_FASTA_filename	C:\AB SCIEX\ProteinPilot Data\SearchDatabases\uniprot-Actinidia deliciosa-exosome3-cano-iso-SwissTrEMBL-24042023.fasta
RESULTS_SEARCH_4_PARAMETERS_AUTO_CALIBRATION_ms	TRUE
RESULTS_SEARCH_4_PARAMETERS_AUTO_CALIBRATION_msexport	FALSE
RESULTS_SEARCH_4_PARAMETERS_AUTO_CALIBRATION_msms	TRUE
RESULTS_SEARCH_4_PARAMETERS_AUTO_CALIBRATION_msmstolsdratio	2.75
RESULTS_SEARCH_4_PARAMETERS_AUTO_CALIBRATION_mstolsdratio	7
RESULTS_SEARCH_4_PARAMETERS_AUTO_CALIBRATION_squareroot	TRUE
RESULTS_SEARCH_4_PARAMETERS_AUTO_CALIBRATION_type	dalton
RESULTS_SEARCH_4_PARAMETERS_AUTO_CALIBRATION_MCP_d_s_s_f	0.0666667
RESULTS_SEARCH_4_PARAMETERS_AUTO_CALIBRATION_MCP_d_s_w_f	3
RESULTS_SEARCH_4_PARAMETERS_AUTO_CALIBRATION_MCP_m_f_r_mbc	200
RESULTS_SEARCH_4_PARAMETERS_AUTO_CALIBRATION_MCP_m_m_c	10
RESULTS_SEARCH_4_PARAMETERS_AUTO_CALIBRATION_MCP_m_m_f_s	0.25
RESULTS_SEARCH_4_PARAMETERS_AUTO_CALIBRATION_MCP_m_m_p_f	0.33
RESULTS_SEARCH_4_PARAMETERS_AUTO_CALIBRATION_MCP_m_m_p_rms_f	1
RESULTS_SEARCH_4_PARAMETERS_AUTO_CALIBRATION_MCP_m_p_t_f	1
RESULTS_SEARCH_4_PARAMETERS_AUTO_CALIBRATION_MCP_m_r_h_n_b	15
RESULTS_SEARCH_4_PARAMETERS_AUTO_CALIBRATION_MCP_m_z_n_s	99
RESULTS_SEARCH_4_PARAMETERS_AUTO_CALIBRATION_MCP_m_z_s_mn_f_r	0.0666667
RESULTS_SEARCH_4_PARAMETERS_AUTO_CALIBRATION_MCP_m_z_s_mx_f_r	0.1
RESULTS_SEARCH_4_PARAMETERS_MAX_PRECURSORS_FRAGLET	5
RESULTS_SEARCH_4_PARAMETERS_MAX_PRECURSORS_TAGLET	1
RESULTS_SEARCH_4_PARAMETERS_PRECURSORS_DR_FRAGLET	10
RESULTS_SEARCH_4_PARAMETERS_PRECURSORS_DR_TAGLET	3
RESULTS_SEARCH_4_PARAMETERS_DEFAULT_CHARGE_STATE_1_charge	2
RESULTS_SEARCH_4_PARAMETERS_DEFAULT_CHARGE_STATE_1_probability	1
RESULTS_SEARCH_4_PARAMETERS_DEFAULT_CHARGE_STATE_2_charge	3
RESULTS_SEARCH_4_PARAMETERS_DEFAULT_CHARGE_STATE_2_probability	1
RESULTS_SEARCH_4_PARAMETERS_DEFAULT_CHARGE_STATE_3_charge	4
RESULTS_SEARCH_4_PARAMETERS_DEFAULT_CHARGE_STATE_3_probability	1
RESULTS_SEARCH_4_PARAMETERS_VERSION	5.0.1.0, 4895
RESULTS_SEARCH_4_PARAMETERS_PARAGON_VERSION	5.0.1.0, 4874
RESULTS_SEARCH_4_PARAMETERS_APPLICATION	ProteinPilot(tm) Software
RESULTS_SEARCH_4_PARAMETERS_PROGROUP_alternativedispositionmaximumfoldprobabilitydrop	100
RESULTS_SEARCH_4_PARAMETERS_PROGROUP_alternativedispositionmaximumfoldscoredrop	2
RESULTS_SEARCH_4_PARAMETERS_PROGROUP_autodiscordantpeptidethreshold	0.3
RESULTS_SEARCH_4_PARAMETERS_PROGROUP_bayesconfidencecalclulation	TRUE
RESULTS_SEARCH_4_PARAMETERS_PROGROUP_calibrateconfidence	TRUE
RESULTS_SEARCH_4_PARAMETERS_PROGROUP_compresspeptides	FALSE
RESULTS_SEARCH_4_PARAMETERS_PROGROUP_confidencepercentthresholdforexcludingothersfromquant	1900-01-15
RESULTS_SEARCH_4_PARAMETERS_PROGROUP_confidencepercentthresholdforincludingselfinquant	15
RESULTS_SEARCH_4_PARAMETERS_PROGROUP_donotstoremspeaklists	FALSE
RESULTS_SEARCH_4_PARAMETERS_PROGROUP_fasta	C:\AB SCIEX\ProteinPilot Data\SearchDatabases\uniprot-Actinidia deliciosa-exosome3-cano-iso-SwissTrEMBL-24042023.fasta
RESULTS_SEARCH_4_PARAMETERS_PROGROUP_featuregroupminpepconf	0.66
RESULTS_SEARCH_4_PARAMETERS_PROGROUP_featuregroupminups	0.47
RESULTS_SEARCH_4_PARAMETERS_PROGROUP_focusingintersection	4
RESULTS_SEARCH_4_PARAMETERS_PROGROUP_focusingminimummatchconfidence	0.1
RESULTS_SEARCH_4_PARAMETERS_PROGROUP_focusingminunusedprotscore	0.1
RESULTS_SEARCH_4_PARAMETERS_PROGROUP_focusingsubsetcutoff	6
RESULTS_SEARCH_4_PARAMETERS_PROGROUP_intersection	1.3
RESULTS_SEARCH_4_PARAMETERS_PROGROUP_minimummatchconfidencecutoff	0.001
RESULTS_SEARCH_4_PARAMETERS_PROGROUP_minunusedprotscore	0.0458
RESULTS_SEARCH_4_PARAMETERS_PROGROUP_subsetcutoff	2
RESULTS_SEARCH_4_PARAMETERS_PROGROUP_unusedprotscorethresholdforexcludingothersfromquant	1.3
RESULTS_SEARCH_4_PARAMETERS_PEAKLIST_count	3870
RESULTS_SEARCH_4_PARAMETERS_PEAKLIST_filenumber	1
RESULTS_SEARCH_4_PARAMETERS_PEAKLIST_original_count	3870
RESULTS_SEARCH_4_PARAMETERS_PEAKLIST_originalfilename	Z:\PC2-Raw-Data\Proteomics\Data\Service\SP0067\230420-Exosome-3.wiff
RESULTS_SEARCH_4_PARAMETERS_PEAKLIST_partnumber	2
RESULTS_SEARCH_4_PARAMETERS_QUANT_TYPE_background_correction	FALSE
RESULTS_SEARCH_4_PARAMETERS_QUANT_TYPE_bias_correction	TRUE
RESULTS_SEARCH_4_PARAMETERS_QUANT_TYPE_keep_extreme_peptides_over_fraction	0
RESULTS_SEARCH_4_PARAMETERS_QUANT_TYPE_low_confidence_check	TRUE
RESULTS_SEARCH_4_PARAMETERS_QUANT_TYPE_low_intensity_check	TRUE
RESULTS_SEARCH_4_PARAMETERS_QUANT_TYPE_median_statistic	TRUE
RESULTS_SEARCH_4_PARAMETERS_QUANT_TYPE_mod_check	TRUE
RESULTS_SEARCH_4_PARAMETERS_QUANT_TYPE_quant_threshold	-1
RESULTS_SEARCH_4_PARAMETERS_QUANT_TYPE_quant_threshold_sn	9
RESULTS_SEARCH_4_PARAMETERS_QUANT_TYPE_separate_searches	FALSE
RESULTS_SEARCH_4_PARAMETERS_QUANT_TYPE_shared_msms_check	TRUE
RESULTS_SEARCH_4_PARAMETERS_PARAGON_METHOD_SETTINGS_UI_SAMPLE_TYPE	Identification
RESULTS_SEARCH_4_PARAMETERS_PARAGON_METHOD_SETTINGS_UI_CYS_ALKYLATION	Iodoacetamide
RESULTS_SEARCH_4_PARAMETERS_PARAGON_METHOD_SETTINGS_UI_DIGESTION	Trypsin
RESULTS_SEARCH_4_PARAMETERS_PARAGON_METHOD_SETTINGS_UI_INSTRUMENT	TripleTOF 5600
RESULTS_SEARCH_4_PARAMETERS_PARAGON_METHOD_SETTINGS_UI_SEARCH_EFFORT	Thorough
RESULTS_SEARCH_4_PARAMETERS_PARAGON_METHOD_SETTINGS_UI_ID_FOCUS	Biological modifications
RESULTS_SEARCH_4_PARAMETERS_PARAGON_METHOD_SETTINGS_UI_USER_NAME	WIN-PVT3EI9I5O2\Administrator
RESULTS_SEARCH_4_PARAMETERS_PARAGON_METHOD_SETTINGS_UI_MACHINE_NAME	WIN-PVT3EI9I5O2
RESULTS_SEARCH_4_PARAMETERS_PARAGON_METHOD_SETTINGS_UI_SEARCH_ID	6.38181e+17
RESULTS_SEARCH_4_PARAMETERS_PARAGON_METHOD_SETTINGS_UI_START_TIME	2023-04-26 13:10:25
RESULTS_SEARCH_4_PARAMETERS_PARAGON_METHOD_SETTINGS_UI_MIN_UNUSED_PROTSCORE	0.0458
RESULTS_SEARCH_4_PARAMETERS_PARAGON_METHOD_SETTINGS_UI_PSPEP	TRUE
RESULTS_SEARCH_5_time_cpu	7140
RESULTS_SEARCH_5_time_duration	9156
RESULTS_SEARCH_5_version	5.0.1.4874
RESULTS_SEARCH_5_xml:id	SEARCH:1:638181114254569735_2
RESULTS_SEARCH_5_PARAMETERS_chemical_data_edited	FALSE
RESULTS_SEARCH_5_PARAMETERS_do_multiprecursor_search	TRUE
RESULTS_SEARCH_5_PARAMETERS_do_reverse_search	TRUE
RESULTS_SEARCH_5_PARAMETERS_max_quant_labels	35
RESULTS_SEARCH_5_PARAMETERS_maxresults	15
RESULTS_SEARCH_5_PARAMETERS_separate_searches	FALSE
RESULTS_SEARCH_5_PARAMETERS_MSTOLERANCE_type	dalton
RESULTS_SEARCH_5_PARAMETERS_MSTOLERANCE_value	0.05
RESULTS_SEARCH_5_PARAMETERS_MSMSTOLERANCE_type	dalton
RESULTS_SEARCH_5_PARAMETERS_MSMSTOLERANCE_value	0.1
RESULTS_SEARCH_5_PARAMETERS_MS_STANDARD_DEVIATION_type	dalton
RESULTS_SEARCH_5_PARAMETERS_MS_STANDARD_DEVIATION_value	0.0011
RESULTS_SEARCH_5_PARAMETERS_MSMS_STANDARD_DEVIATION_type	dalton
RESULTS_SEARCH_5_PARAMETERS_MSMS_STANDARD_DEVIATION_value	0.01
RESULTS_SEARCH_5_PARAMETERS_FASTA_filename	C:\AB SCIEX\ProteinPilot Data\SearchDatabases\uniprot-Actinidia deliciosa-exosome3-cano-iso-SwissTrEMBL-24042023.fasta
RESULTS_SEARCH_5_PARAMETERS_AUTO_CALIBRATION_ms	TRUE
RESULTS_SEARCH_5_PARAMETERS_AUTO_CALIBRATION_msexport	FALSE
RESULTS_SEARCH_5_PARAMETERS_AUTO_CALIBRATION_msms	TRUE
RESULTS_SEARCH_5_PARAMETERS_AUTO_CALIBRATION_msmstolsdratio	2.75
RESULTS_SEARCH_5_PARAMETERS_AUTO_CALIBRATION_mstolsdratio	7
RESULTS_SEARCH_5_PARAMETERS_AUTO_CALIBRATION_squareroot	TRUE
RESULTS_SEARCH_5_PARAMETERS_AUTO_CALIBRATION_type	dalton
RESULTS_SEARCH_5_PARAMETERS_AUTO_CALIBRATION_MCP_d_s_s_f	0.0666667
RESULTS_SEARCH_5_PARAMETERS_AUTO_CALIBRATION_MCP_d_s_w_f	3
RESULTS_SEARCH_5_PARAMETERS_AUTO_CALIBRATION_MCP_m_f_r_mbc	200
RESULTS_SEARCH_5_PARAMETERS_AUTO_CALIBRATION_MCP_m_m_c	10
RESULTS_SEARCH_5_PARAMETERS_AUTO_CALIBRATION_MCP_m_m_f_s	0.25
RESULTS_SEARCH_5_PARAMETERS_AUTO_CALIBRATION_MCP_m_m_p_f	0.33
RESULTS_SEARCH_5_PARAMETERS_AUTO_CALIBRATION_MCP_m_m_p_rms_f	1
RESULTS_SEARCH_5_PARAMETERS_AUTO_CALIBRATION_MCP_m_p_t_f	1
RESULTS_SEARCH_5_PARAMETERS_AUTO_CALIBRATION_MCP_m_r_h_n_b	15
RESULTS_SEARCH_5_PARAMETERS_AUTO_CALIBRATION_MCP_m_z_n_s	99
RESULTS_SEARCH_5_PARAMETERS_AUTO_CALIBRATION_MCP_m_z_s_mn_f_r	0.0666667
RESULTS_SEARCH_5_PARAMETERS_AUTO_CALIBRATION_MCP_m_z_s_mx_f_r	0.1
RESULTS_SEARCH_5_PARAMETERS_MS_AUTO_CALIBRATION_OUT_avres	-3.75107e-09
RESULTS_SEARCH_5_PARAMETERS_MS_AUTO_CALIBRATION_OUT_c0	0.004096
RESULTS_SEARCH_5_PARAMETERS_MS_AUTO_CALIBRATION_OUT_c1minus1	-0.000166645
RESULTS_SEARCH_5_PARAMETERS_MS_AUTO_CALIBRATION_OUT_c2	0
RESULTS_SEARCH_5_PARAMETERS_MS_AUTO_CALIBRATION_OUT_file	1
RESULTS_SEARCH_5_PARAMETERS_MS_AUTO_CALIBRATION_OUT_partnumber	3
RESULTS_SEARCH_5_PARAMETERS_MS_AUTO_CALIBRATION_OUT_polyorder	1
RESULTS_SEARCH_5_PARAMETERS_MS_AUTO_CALIBRATION_OUT_sample	1
RESULTS_SEARCH_5_PARAMETERS_MS_AUTO_CALIBRATION_OUT_squareroot	TRUE
RESULTS_SEARCH_5_PARAMETERS_MSMS_AUTO_CALIBRATION_OUT_avres	-6.37949e-08
RESULTS_SEARCH_5_PARAMETERS_MSMS_AUTO_CALIBRATION_OUT_c0	-0.000215414
RESULTS_SEARCH_5_PARAMETERS_MSMS_AUTO_CALIBRATION_OUT_c1minus1	1.42659e-06
RESULTS_SEARCH_5_PARAMETERS_MSMS_AUTO_CALIBRATION_OUT_c2	0
RESULTS_SEARCH_5_PARAMETERS_MSMS_AUTO_CALIBRATION_OUT_file	1
RESULTS_SEARCH_5_PARAMETERS_MSMS_AUTO_CALIBRATION_OUT_partnumber	3
RESULTS_SEARCH_5_PARAMETERS_MSMS_AUTO_CALIBRATION_OUT_polyorder	1
RESULTS_SEARCH_5_PARAMETERS_MSMS_AUTO_CALIBRATION_OUT_sample	1
RESULTS_SEARCH_5_PARAMETERS_MSMS_AUTO_CALIBRATION_OUT_squareroot	TRUE
RESULTS_SEARCH_5_PARAMETERS_MAX_PRECURSORS_FRAGLET	5
RESULTS_SEARCH_5_PARAMETERS_MAX_PRECURSORS_TAGLET	1
RESULTS_SEARCH_5_PARAMETERS_PRECURSORS_DR_FRAGLET	10
RESULTS_SEARCH_5_PARAMETERS_PRECURSORS_DR_TAGLET	3
RESULTS_SEARCH_5_PARAMETERS_DEFAULT_CHARGE_STATE_1_charge	2
RESULTS_SEARCH_5_PARAMETERS_DEFAULT_CHARGE_STATE_1_probability	1900-01-01
RESULTS_SEARCH_5_PARAMETERS_DEFAULT_CHARGE_STATE_2_charge	3
RESULTS_SEARCH_5_PARAMETERS_DEFAULT_CHARGE_STATE_2_probability	1
RESULTS_SEARCH_5_PARAMETERS_DEFAULT_CHARGE_STATE_3_charge	4
RESULTS_SEARCH_5_PARAMETERS_DEFAULT_CHARGE_STATE_3_probability	1900-01-01
RESULTS_SEARCH_5_PARAMETERS_VERSION	5.0.1.0, 4895
RESULTS_SEARCH_5_PARAMETERS_PARAGON_VERSION	5.0.1.0, 4874
RESULTS_SEARCH_5_PARAMETERS_APPLICATION	ProteinPilot(tm) Software
RESULTS_SEARCH_5_PARAMETERS_PROGROUP_alternativedispositionmaximumfoldprobabilitydrop	100
RESULTS_SEARCH_5_PARAMETERS_PROGROUP_alternativedispositionmaximumfoldscoredrop	2
RESULTS_SEARCH_5_PARAMETERS_PROGROUP_autodiscordantpeptidethreshold	0.3
RESULTS_SEARCH_5_PARAMETERS_PROGROUP_bayesconfidencecalclulation	TRUE
RESULTS_SEARCH_5_PARAMETERS_PROGROUP_calibrateconfidence	TRUE
RESULTS_SEARCH_5_PARAMETERS_PROGROUP_compresspeptides	FALSE
RESULTS_SEARCH_5_PARAMETERS_PROGROUP_confidencepercentthresholdforexcludingothersfromquant	15
RESULTS_SEARCH_5_PARAMETERS_PROGROUP_confidencepercentthresholdforincludingselfinquant	15
RESULTS_SEARCH_5_PARAMETERS_PROGROUP_donotstoremspeaklists	FALSE
RESULTS_SEARCH_5_PARAMETERS_PROGROUP_fasta	C:\AB SCIEX\ProteinPilot Data\SearchDatabases\uniprot-Actinidia deliciosa-exosome3-cano-iso-SwissTrEMBL-24042023.fasta
RESULTS_SEARCH_5_PARAMETERS_PROGROUP_featuregroupminpepconf	0.66
RESULTS_SEARCH_5_PARAMETERS_PROGROUP_featuregroupminups	0.47
RESULTS_SEARCH_5_PARAMETERS_PROGROUP_focusingintersection	4
RESULTS_SEARCH_5_PARAMETERS_PROGROUP_focusingminimummatchconfidence	0.1
RESULTS_SEARCH_5_PARAMETERS_PROGROUP_focusingminunusedprotscore	0.1
RESULTS_SEARCH_5_PARAMETERS_PROGROUP_focusingsubsetcutoff	6
RESULTS_SEARCH_5_PARAMETERS_PROGROUP_intersection	1.3
RESULTS_SEARCH_5_PARAMETERS_PROGROUP_minimummatchconfidencecutoff	0.001
RESULTS_SEARCH_5_PARAMETERS_PROGROUP_minunusedprotscore	0.0458
RESULTS_SEARCH_5_PARAMETERS_PROGROUP_subsetcutoff	2
RESULTS_SEARCH_5_PARAMETERS_PROGROUP_unusedprotscorethresholdforexcludingothersfromquant	1900-01-01 07:12:00
RESULTS_SEARCH_5_PARAMETERS_PEAKLIST_count	3861
RESULTS_SEARCH_5_PARAMETERS_PEAKLIST_filenumber	1
RESULTS_SEARCH_5_PARAMETERS_PEAKLIST_original_count	3861
RESULTS_SEARCH_5_PARAMETERS_PEAKLIST_originalfilename	Z:\PC2-Raw-Data\Proteomics\Data\Service\SP0067\230420-Exosome-3.wiff
RESULTS_SEARCH_5_PARAMETERS_PEAKLIST_partnumber	3
RESULTS_SEARCH_5_PARAMETERS_QUANT_TYPE_background_correction	FALSE
RESULTS_SEARCH_5_PARAMETERS_QUANT_TYPE_bias_correction	TRUE
RESULTS_SEARCH_5_PARAMETERS_QUANT_TYPE_keep_extreme_peptides_over_fraction	0
RESULTS_SEARCH_5_PARAMETERS_QUANT_TYPE_low_confidence_check	TRUE
RESULTS_SEARCH_5_PARAMETERS_QUANT_TYPE_low_intensity_check	TRUE
RESULTS_SEARCH_5_PARAMETERS_QUANT_TYPE_median_statistic	TRUE
RESULTS_SEARCH_5_PARAMETERS_QUANT_TYPE_mod_check	TRUE
RESULTS_SEARCH_5_PARAMETERS_QUANT_TYPE_quant_threshold	-1
RESULTS_SEARCH_5_PARAMETERS_QUANT_TYPE_quant_threshold_sn	9
RESULTS_SEARCH_5_PARAMETERS_QUANT_TYPE_separate_searches	FALSE
RESULTS_SEARCH_5_PARAMETERS_QUANT_TYPE_shared_msms_check	TRUE
RESULTS_SEARCH_5_PARAMETERS_PARAGON_METHOD_SETTINGS_UI_SAMPLE_TYPE	Identification
RESULTS_SEARCH_5_PARAMETERS_PARAGON_METHOD_SETTINGS_UI_CYS_ALKYLATION	Iodoacetamide
RESULTS_SEARCH_5_PARAMETERS_PARAGON_METHOD_SETTINGS_UI_DIGESTION	Trypsin
RESULTS_SEARCH_5_PARAMETERS_PARAGON_METHOD_SETTINGS_UI_INSTRUMENT	TripleTOF 5600
RESULTS_SEARCH_5_PARAMETERS_PARAGON_METHOD_SETTINGS_UI_SEARCH_EFFORT	Thorough
RESULTS_SEARCH_5_PARAMETERS_PARAGON_METHOD_SETTINGS_UI_ID_FOCUS	Biological modifications
RESULTS_SEARCH_5_PARAMETERS_PARAGON_METHOD_SETTINGS_UI_USER_NAME	WIN-PVT3EI9I5O2\Administrator
RESULTS_SEARCH_5_PARAMETERS_PARAGON_METHOD_SETTINGS_UI_MACHINE_NAME	WIN-PVT3EI9I5O2
RESULTS_SEARCH_5_PARAMETERS_PARAGON_METHOD_SETTINGS_UI_SEARCH_ID	6.38181e+17
RESULTS_SEARCH_5_PARAMETERS_PARAGON_METHOD_SETTINGS_UI_START_TIME	2023-04-26 13:10:25
RESULTS_SEARCH_5_PARAMETERS_PARAGON_METHOD_SETTINGS_UI_MIN_UNUSED_PROTSCORE	0.0458
RESULTS_SEARCH_5_PARAMETERS_PARAGON_METHOD_SETTINGS_UI_PSPEP	TRUE
RESULTS_SEARCH_6_time_cpu	115953
RESULTS_SEARCH_6_time_duration	119313
RESULTS_SEARCH_6_version	5.0.1.4874
RESULTS_SEARCH_6_xml:id	SEARCH:2:638181114254569735_2
RESULTS_SEARCH_6_PARAMETERS_chemical_data_edited	FALSE
RESULTS_SEARCH_6_PARAMETERS_do_multiprecursor_search	TRUE
RESULTS_SEARCH_6_PARAMETERS_do_reverse_search	TRUE
RESULTS_SEARCH_6_PARAMETERS_max_quant_labels	35
RESULTS_SEARCH_6_PARAMETERS_maxresults	15
RESULTS_SEARCH_6_PARAMETERS_separate_searches	FALSE
RESULTS_SEARCH_6_PARAMETERS_MSTOLERANCE_type	dalton
RESULTS_SEARCH_6_PARAMETERS_MSTOLERANCE_value	0.05
RESULTS_SEARCH_6_PARAMETERS_MSMSTOLERANCE_type	dalton
RESULTS_SEARCH_6_PARAMETERS_MSMSTOLERANCE_value	0.1
RESULTS_SEARCH_6_PARAMETERS_MS_STANDARD_DEVIATION_type	dalton
RESULTS_SEARCH_6_PARAMETERS_MS_STANDARD_DEVIATION_value	0.0011
RESULTS_SEARCH_6_PARAMETERS_MSMS_STANDARD_DEVIATION_type	dalton
RESULTS_SEARCH_6_PARAMETERS_MSMS_STANDARD_DEVIATION_value	0.01
RESULTS_SEARCH_6_PARAMETERS_FASTA_filename	C:\AB SCIEX\ProteinPilot Data\SearchDatabases\uniprot-Actinidia deliciosa-exosome3-cano-iso-SwissTrEMBL-24042023.fasta
RESULTS_SEARCH_6_PARAMETERS_AUTO_CALIBRATION_ms	TRUE
RESULTS_SEARCH_6_PARAMETERS_AUTO_CALIBRATION_msexport	FALSE
RESULTS_SEARCH_6_PARAMETERS_AUTO_CALIBRATION_msms	TRUE
RESULTS_SEARCH_6_PARAMETERS_AUTO_CALIBRATION_msmstolsdratio	2.75
RESULTS_SEARCH_6_PARAMETERS_AUTO_CALIBRATION_mstolsdratio	7
RESULTS_SEARCH_6_PARAMETERS_AUTO_CALIBRATION_squareroot	TRUE
RESULTS_SEARCH_6_PARAMETERS_AUTO_CALIBRATION_type	dalton
RESULTS_SEARCH_6_PARAMETERS_AUTO_CALIBRATION_MCP_d_s_s_f	0.0666667
RESULTS_SEARCH_6_PARAMETERS_AUTO_CALIBRATION_MCP_d_s_w_f	3
RESULTS_SEARCH_6_PARAMETERS_AUTO_CALIBRATION_MCP_m_f_r_mbc	200
RESULTS_SEARCH_6_PARAMETERS_AUTO_CALIBRATION_MCP_m_m_c	10
RESULTS_SEARCH_6_PARAMETERS_AUTO_CALIBRATION_MCP_m_m_f_s	0.25
RESULTS_SEARCH_6_PARAMETERS_AUTO_CALIBRATION_MCP_m_m_p_f	0.33
RESULTS_SEARCH_6_PARAMETERS_AUTO_CALIBRATION_MCP_m_m_p_rms_f	1
RESULTS_SEARCH_6_PARAMETERS_AUTO_CALIBRATION_MCP_m_p_t_f	1
RESULTS_SEARCH_6_PARAMETERS_AUTO_CALIBRATION_MCP_m_r_h_n_b	15
RESULTS_SEARCH_6_PARAMETERS_AUTO_CALIBRATION_MCP_m_z_n_s	99
RESULTS_SEARCH_6_PARAMETERS_AUTO_CALIBRATION_MCP_m_z_s_mn_f_r	0.0666667
RESULTS_SEARCH_6_PARAMETERS_AUTO_CALIBRATION_MCP_m_z_s_mx_f_r	0.1
RESULTS_SEARCH_6_PARAMETERS_MS_AUTO_CALIBRATION_OUT_avres	-3.75107e-09
RESULTS_SEARCH_6_PARAMETERS_MS_AUTO_CALIBRATION_OUT_c0	0.004096
RESULTS_SEARCH_6_PARAMETERS_MS_AUTO_CALIBRATION_OUT_c1minus1	-0.000166645
RESULTS_SEARCH_6_PARAMETERS_MS_AUTO_CALIBRATION_OUT_c2	0
RESULTS_SEARCH_6_PARAMETERS_MS_AUTO_CALIBRATION_OUT_file	1
RESULTS_SEARCH_6_PARAMETERS_MS_AUTO_CALIBRATION_OUT_partnumber	3
RESULTS_SEARCH_6_PARAMETERS_MS_AUTO_CALIBRATION_OUT_polyorder	1
RESULTS_SEARCH_6_PARAMETERS_MS_AUTO_CALIBRATION_OUT_sample	1
RESULTS_SEARCH_6_PARAMETERS_MS_AUTO_CALIBRATION_OUT_squareroot	TRUE
RESULTS_SEARCH_6_PARAMETERS_MSMS_AUTO_CALIBRATION_OUT_avres	-6.37949e-08
RESULTS_SEARCH_6_PARAMETERS_MSMS_AUTO_CALIBRATION_OUT_c0	-0.000215414
RESULTS_SEARCH_6_PARAMETERS_MSMS_AUTO_CALIBRATION_OUT_c1minus1	1.42659e-06
RESULTS_SEARCH_6_PARAMETERS_MSMS_AUTO_CALIBRATION_OUT_c2	0
RESULTS_SEARCH_6_PARAMETERS_MSMS_AUTO_CALIBRATION_OUT_file	1
RESULTS_SEARCH_6_PARAMETERS_MSMS_AUTO_CALIBRATION_OUT_partnumber	3
RESULTS_SEARCH_6_PARAMETERS_MSMS_AUTO_CALIBRATION_OUT_polyorder	1
RESULTS_SEARCH_6_PARAMETERS_MSMS_AUTO_CALIBRATION_OUT_sample	1
RESULTS_SEARCH_6_PARAMETERS_MSMS_AUTO_CALIBRATION_OUT_squareroot	TRUE
RESULTS_SEARCH_6_PARAMETERS_MAX_PRECURSORS_FRAGLET	5
RESULTS_SEARCH_6_PARAMETERS_MAX_PRECURSORS_TAGLET	1
RESULTS_SEARCH_6_PARAMETERS_PRECURSORS_DR_FRAGLET	10
RESULTS_SEARCH_6_PARAMETERS_PRECURSORS_DR_TAGLET	3
RESULTS_SEARCH_6_PARAMETERS_DEFAULT_CHARGE_STATE_1_charge	2
RESULTS_SEARCH_6_PARAMETERS_DEFAULT_CHARGE_STATE_1_probability	1
RESULTS_SEARCH_6_PARAMETERS_DEFAULT_CHARGE_STATE_2_charge	3
RESULTS_SEARCH_6_PARAMETERS_DEFAULT_CHARGE_STATE_2_probability	1
RESULTS_SEARCH_6_PARAMETERS_DEFAULT_CHARGE_STATE_3_charge	4
RESULTS_SEARCH_6_PARAMETERS_DEFAULT_CHARGE_STATE_3_probability	1
RESULTS_SEARCH_6_PARAMETERS_VERSION	5.0.1.0, 4895
RESULTS_SEARCH_6_PARAMETERS_PARAGON_VERSION	5.0.1.0, 4874
RESULTS_SEARCH_6_PARAMETERS_APPLICATION	ProteinPilot(tm) Software
RESULTS_SEARCH_6_PARAMETERS_PROGROUP_alternativedispositionmaximumfoldprobabilitydrop	100
RESULTS_SEARCH_6_PARAMETERS_PROGROUP_alternativedispositionmaximumfoldscoredrop	2
RESULTS_SEARCH_6_PARAMETERS_PROGROUP_autodiscordantpeptidethreshold	0.3
RESULTS_SEARCH_6_PARAMETERS_PROGROUP_bayesconfidencecalclulation	TRUE
RESULTS_SEARCH_6_PARAMETERS_PROGROUP_calibrateconfidence	TRUE
RESULTS_SEARCH_6_PARAMETERS_PROGROUP_compresspeptides	FALSE
RESULTS_SEARCH_6_PARAMETERS_PROGROUP_confidencepercentthresholdforexcludingothersfromquant	15
RESULTS_SEARCH_6_PARAMETERS_PROGROUP_confidencepercentthresholdforincludingselfinquant	15
RESULTS_SEARCH_6_PARAMETERS_PROGROUP_donotstoremspeaklists	FALSE
RESULTS_SEARCH_6_PARAMETERS_PROGROUP_fasta	C:\AB SCIEX\ProteinPilot Data\SearchDatabases\uniprot-Actinidia deliciosa-exosome3-cano-iso-SwissTrEMBL-24042023.fasta
RESULTS_SEARCH_6_PARAMETERS_PROGROUP_featuregroupminpepconf	0.66
RESULTS_SEARCH_6_PARAMETERS_PROGROUP_featuregroupminups	0.47
RESULTS_SEARCH_6_PARAMETERS_PROGROUP_focusingintersection	4
RESULTS_SEARCH_6_PARAMETERS_PROGROUP_focusingminimummatchconfidence	0.1
RESULTS_SEARCH_6_PARAMETERS_PROGROUP_focusingminunusedprotscore	0.1
RESULTS_SEARCH_6_PARAMETERS_PROGROUP_focusingsubsetcutoff	6
RESULTS_SEARCH_6_PARAMETERS_PROGROUP_intersection	1.3
RESULTS_SEARCH_6_PARAMETERS_PROGROUP_minimummatchconfidencecutoff	0.001
RESULTS_SEARCH_6_PARAMETERS_PROGROUP_minunusedprotscore	0.0458
RESULTS_SEARCH_6_PARAMETERS_PROGROUP_subsetcutoff	2
RESULTS_SEARCH_6_PARAMETERS_PROGROUP_unusedprotscorethresholdforexcludingothersfromquant	1.3
RESULTS_SEARCH_6_PARAMETERS_PEAKLIST_count	3861
RESULTS_SEARCH_6_PARAMETERS_PEAKLIST_filenumber	1
RESULTS_SEARCH_6_PARAMETERS_PEAKLIST_original_count	3861
RESULTS_SEARCH_6_PARAMETERS_PEAKLIST_originalfilename	Z:\PC2-Raw-Data\Proteomics\Data\Service\SP0067\230420-Exosome-3.wiff
RESULTS_SEARCH_6_PARAMETERS_PEAKLIST_partnumber	3
RESULTS_SEARCH_6_PARAMETERS_QUANT_TYPE_background_correction	FALSE
RESULTS_SEARCH_6_PARAMETERS_QUANT_TYPE_bias_correction	TRUE
RESULTS_SEARCH_6_PARAMETERS_QUANT_TYPE_keep_extreme_peptides_over_fraction	00:00:00
RESULTS_SEARCH_6_PARAMETERS_QUANT_TYPE_low_confidence_check	TRUE
RESULTS_SEARCH_6_PARAMETERS_QUANT_TYPE_low_intensity_check	TRUE
RESULTS_SEARCH_6_PARAMETERS_QUANT_TYPE_median_statistic	TRUE
RESULTS_SEARCH_6_PARAMETERS_QUANT_TYPE_mod_check	TRUE
RESULTS_SEARCH_6_PARAMETERS_QUANT_TYPE_quant_threshold	-1
RESULTS_SEARCH_6_PARAMETERS_QUANT_TYPE_quant_threshold_sn	9
RESULTS_SEARCH_6_PARAMETERS_QUANT_TYPE_separate_searches	FALSE
RESULTS_SEARCH_6_PARAMETERS_QUANT_TYPE_shared_msms_check	TRUE
RESULTS_SEARCH_6_PARAMETERS_PARAGON_METHOD_SETTINGS_UI_SAMPLE_TYPE	Identification
RESULTS_SEARCH_6_PARAMETERS_PARAGON_METHOD_SETTINGS_UI_CYS_ALKYLATION	Iodoacetamide
RESULTS_SEARCH_6_PARAMETERS_PARAGON_METHOD_SETTINGS_UI_DIGESTION	Trypsin
RESULTS_SEARCH_6_PARAMETERS_PARAGON_METHOD_SETTINGS_UI_INSTRUMENT	TripleTOF 5600
RESULTS_SEARCH_6_PARAMETERS_PARAGON_METHOD_SETTINGS_UI_SEARCH_EFFORT	Thorough
RESULTS_SEARCH_6_PARAMETERS_PARAGON_METHOD_SETTINGS_UI_ID_FOCUS	Biological modifications
RESULTS_SEARCH_6_PARAMETERS_PARAGON_METHOD_SETTINGS_UI_USER_NAME	WIN-PVT3EI9I5O2\Administrator
RESULTS_SEARCH_6_PARAMETERS_PARAGON_METHOD_SETTINGS_UI_MACHINE_NAME	WIN-PVT3EI9I5O2
RESULTS_SEARCH_6_PARAMETERS_PARAGON_METHOD_SETTINGS_UI_SEARCH_ID	6.38181e+17
RESULTS_SEARCH_6_PARAMETERS_PARAGON_METHOD_SETTINGS_UI_START_TIME	2023-04-26 13:10:25
RESULTS_SEARCH_6_PARAMETERS_PARAGON_METHOD_SETTINGS_UI_MIN_UNUSED_PROTSCORE	0.0458
RESULTS_SEARCH_6_PARAMETERS_PARAGON_METHOD_SETTINGS_UI_PSPEP	TRUE
RESULTS_SEARCH_7_time_cpu	6218
RESULTS_SEARCH_7_time_duration	7671
RESULTS_SEARCH_7_version	5.0.1.4874
RESULTS_SEARCH_7_xml:id	SEARCH:1:638181114254569735_3
RESULTS_SEARCH_7_PARAMETERS_chemical_data_edited	FALSE
RESULTS_SEARCH_7_PARAMETERS_do_multiprecursor_search	TRUE
RESULTS_SEARCH_7_PARAMETERS_do_reverse_search	TRUE
RESULTS_SEARCH_7_PARAMETERS_max_quant_labels	35
RESULTS_SEARCH_7_PARAMETERS_maxresults	15
RESULTS_SEARCH_7_PARAMETERS_separate_searches	FALSE
RESULTS_SEARCH_7_PARAMETERS_MSTOLERANCE_type	dalton
RESULTS_SEARCH_7_PARAMETERS_MSTOLERANCE_value	0.05
RESULTS_SEARCH_7_PARAMETERS_MSMSTOLERANCE_type	dalton
RESULTS_SEARCH_7_PARAMETERS_MSMSTOLERANCE_value	0.1
RESULTS_SEARCH_7_PARAMETERS_MS_STANDARD_DEVIATION_type	dalton
RESULTS_SEARCH_7_PARAMETERS_MS_STANDARD_DEVIATION_value	0.0011
RESULTS_SEARCH_7_PARAMETERS_MSMS_STANDARD_DEVIATION_type	dalton
RESULTS_SEARCH_7_PARAMETERS_MSMS_STANDARD_DEVIATION_value	0.01
RESULTS_SEARCH_7_PARAMETERS_FASTA_filename	C:\AB SCIEX\ProteinPilot Data\SearchDatabases\uniprot-Actinidia deliciosa-exosome3-cano-iso-SwissTrEMBL-24042023.fasta
RESULTS_SEARCH_7_PARAMETERS_AUTO_CALIBRATION_ms	TRUE
RESULTS_SEARCH_7_PARAMETERS_AUTO_CALIBRATION_msexport	FALSE
RESULTS_SEARCH_7_PARAMETERS_AUTO_CALIBRATION_msms	TRUE
RESULTS_SEARCH_7_PARAMETERS_AUTO_CALIBRATION_msmstolsdratio	2.75
RESULTS_SEARCH_7_PARAMETERS_AUTO_CALIBRATION_mstolsdratio	7
RESULTS_SEARCH_7_PARAMETERS_AUTO_CALIBRATION_squareroot	TRUE
RESULTS_SEARCH_7_PARAMETERS_AUTO_CALIBRATION_type	dalton
RESULTS_SEARCH_7_PARAMETERS_AUTO_CALIBRATION_MCP_d_s_s_f	0.0666667
RESULTS_SEARCH_7_PARAMETERS_AUTO_CALIBRATION_MCP_d_s_w_f	3
RESULTS_SEARCH_7_PARAMETERS_AUTO_CALIBRATION_MCP_m_f_r_mbc	200
RESULTS_SEARCH_7_PARAMETERS_AUTO_CALIBRATION_MCP_m_m_c	10
RESULTS_SEARCH_7_PARAMETERS_AUTO_CALIBRATION_MCP_m_m_f_s	0.25
RESULTS_SEARCH_7_PARAMETERS_AUTO_CALIBRATION_MCP_m_m_p_f	0.33
RESULTS_SEARCH_7_PARAMETERS_AUTO_CALIBRATION_MCP_m_m_p_rms_f	1
RESULTS_SEARCH_7_PARAMETERS_AUTO_CALIBRATION_MCP_m_p_t_f	1
RESULTS_SEARCH_7_PARAMETERS_AUTO_CALIBRATION_MCP_m_r_h_n_b	15
RESULTS_SEARCH_7_PARAMETERS_AUTO_CALIBRATION_MCP_m_z_n_s	99
RESULTS_SEARCH_7_PARAMETERS_AUTO_CALIBRATION_MCP_m_z_s_mn_f_r	0.0666667
RESULTS_SEARCH_7_PARAMETERS_AUTO_CALIBRATION_MCP_m_z_s_mx_f_r	0.1
RESULTS_SEARCH_7_PARAMETERS_MS_AUTO_CALIBRATION_OUT_avres	-1.11732e-08
RESULTS_SEARCH_7_PARAMETERS_MS_AUTO_CALIBRATION_OUT_c0	0.00399417
RESULTS_SEARCH_7_PARAMETERS_MS_AUTO_CALIBRATION_OUT_c1minus1	-0.00016304
RESULTS_SEARCH_7_PARAMETERS_MS_AUTO_CALIBRATION_OUT_c2	0
RESULTS_SEARCH_7_PARAMETERS_MS_AUTO_CALIBRATION_OUT_file	1
RESULTS_SEARCH_7_PARAMETERS_MS_AUTO_CALIBRATION_OUT_partnumber	4
RESULTS_SEARCH_7_PARAMETERS_MS_AUTO_CALIBRATION_OUT_polyorder	1
RESULTS_SEARCH_7_PARAMETERS_MS_AUTO_CALIBRATION_OUT_sample	1
RESULTS_SEARCH_7_PARAMETERS_MS_AUTO_CALIBRATION_OUT_squareroot	TRUE
RESULTS_SEARCH_7_PARAMETERS_MSMS_AUTO_CALIBRATION_OUT_avres	-6.87733e-08
RESULTS_SEARCH_7_PARAMETERS_MSMS_AUTO_CALIBRATION_OUT_c0	-0.000179277
RESULTS_SEARCH_7_PARAMETERS_MSMS_AUTO_CALIBRATION_OUT_c1minus1	-6.0334e-08
RESULTS_SEARCH_7_PARAMETERS_MSMS_AUTO_CALIBRATION_OUT_c2	0
RESULTS_SEARCH_7_PARAMETERS_MSMS_AUTO_CALIBRATION_OUT_file	1
RESULTS_SEARCH_7_PARAMETERS_MSMS_AUTO_CALIBRATION_OUT_partnumber	4
RESULTS_SEARCH_7_PARAMETERS_MSMS_AUTO_CALIBRATION_OUT_polyorder	1
RESULTS_SEARCH_7_PARAMETERS_MSMS_AUTO_CALIBRATION_OUT_sample	1
RESULTS_SEARCH_7_PARAMETERS_MSMS_AUTO_CALIBRATION_OUT_squareroot	TRUE
RESULTS_SEARCH_7_PARAMETERS_MAX_PRECURSORS_FRAGLET	5
RESULTS_SEARCH_7_PARAMETERS_MAX_PRECURSORS_TAGLET	1
RESULTS_SEARCH_7_PARAMETERS_PRECURSORS_DR_FRAGLET	10
RESULTS_SEARCH_7_PARAMETERS_PRECURSORS_DR_TAGLET	3
RESULTS_SEARCH_7_PARAMETERS_DEFAULT_CHARGE_STATE_1_charge	2
RESULTS_SEARCH_7_PARAMETERS_DEFAULT_CHARGE_STATE_1_probability	1
RESULTS_SEARCH_7_PARAMETERS_DEFAULT_CHARGE_STATE_2_charge	3
RESULTS_SEARCH_7_PARAMETERS_DEFAULT_CHARGE_STATE_2_probability	1900-01-01
RESULTS_SEARCH_7_PARAMETERS_DEFAULT_CHARGE_STATE_3_charge	1900-01-04
RESULTS_SEARCH_7_PARAMETERS_DEFAULT_CHARGE_STATE_3_probability	1900-01-01
RESULTS_SEARCH_7_PARAMETERS_VERSION	5.0.1.0, 4895
RESULTS_SEARCH_7_PARAMETERS_PARAGON_VERSION	5.0.1.0, 4874
RESULTS_SEARCH_7_PARAMETERS_APPLICATION	ProteinPilot(tm) Software
RESULTS_SEARCH_7_PARAMETERS_PROGROUP_alternativedispositionmaximumfoldprobabilitydrop	100
RESULTS_SEARCH_7_PARAMETERS_PROGROUP_alternativedispositionmaximumfoldscoredrop	2
RESULTS_SEARCH_7_PARAMETERS_PROGROUP_autodiscordantpeptidethreshold	0.3
RESULTS_SEARCH_7_PARAMETERS_PROGROUP_bayesconfidencecalclulation	TRUE
RESULTS_SEARCH_7_PARAMETERS_PROGROUP_calibrateconfidence	TRUE
RESULTS_SEARCH_7_PARAMETERS_PROGROUP_compresspeptides	FALSE
RESULTS_SEARCH_7_PARAMETERS_PROGROUP_confidencepercentthresholdforexcludingothersfromquant	15
RESULTS_SEARCH_7_PARAMETERS_PROGROUP_confidencepercentthresholdforincludingselfinquant	15
RESULTS_SEARCH_7_PARAMETERS_PROGROUP_donotstoremspeaklists	FALSE
RESULTS_SEARCH_7_PARAMETERS_PROGROUP_fasta	C:\AB SCIEX\ProteinPilot Data\SearchDatabases\uniprot-Actinidia deliciosa-exosome3-cano-iso-SwissTrEMBL-24042023.fasta
RESULTS_SEARCH_7_PARAMETERS_PROGROUP_featuregroupminpepconf	0.66
RESULTS_SEARCH_7_PARAMETERS_PROGROUP_featuregroupminups	0.47
RESULTS_SEARCH_7_PARAMETERS_PROGROUP_focusingintersection	4
RESULTS_SEARCH_7_PARAMETERS_PROGROUP_focusingminimummatchconfidence	02:24:00
RESULTS_SEARCH_7_PARAMETERS_PROGROUP_focusingminunusedprotscore	0.1
RESULTS_SEARCH_7_PARAMETERS_PROGROUP_focusingsubsetcutoff	6
RESULTS_SEARCH_7_PARAMETERS_PROGROUP_intersection	1.3
RESULTS_SEARCH_7_PARAMETERS_PROGROUP_minimummatchconfidencecutoff	0.001
RESULTS_SEARCH_7_PARAMETERS_PROGROUP_minunusedprotscore	0.0458
RESULTS_SEARCH_7_PARAMETERS_PROGROUP_subsetcutoff	2
RESULTS_SEARCH_7_PARAMETERS_PROGROUP_unusedprotscorethresholdforexcludingothersfromquant	1.3
RESULTS_SEARCH_7_PARAMETERS_PEAKLIST_count	3847
RESULTS_SEARCH_7_PARAMETERS_PEAKLIST_filenumber	1
RESULTS_SEARCH_7_PARAMETERS_PEAKLIST_original_count	3847
RESULTS_SEARCH_7_PARAMETERS_PEAKLIST_originalfilename	Z:\PC2-Raw-Data\Proteomics\Data\Service\SP0067\230420-Exosome-3.wiff
RESULTS_SEARCH_7_PARAMETERS_PEAKLIST_partnumber	4
RESULTS_SEARCH_7_PARAMETERS_QUANT_TYPE_background_correction	FALSE
RESULTS_SEARCH_7_PARAMETERS_QUANT_TYPE_bias_correction	TRUE
RESULTS_SEARCH_7_PARAMETERS_QUANT_TYPE_keep_extreme_peptides_over_fraction	0
RESULTS_SEARCH_7_PARAMETERS_QUANT_TYPE_low_confidence_check	TRUE
RESULTS_SEARCH_7_PARAMETERS_QUANT_TYPE_low_intensity_check	TRUE
RESULTS_SEARCH_7_PARAMETERS_QUANT_TYPE_median_statistic	TRUE
RESULTS_SEARCH_7_PARAMETERS_QUANT_TYPE_mod_check	TRUE
RESULTS_SEARCH_7_PARAMETERS_QUANT_TYPE_quant_threshold	-1
RESULTS_SEARCH_7_PARAMETERS_QUANT_TYPE_quant_threshold_sn	9
RESULTS_SEARCH_7_PARAMETERS_QUANT_TYPE_separate_searches	FALSE
RESULTS_SEARCH_7_PARAMETERS_QUANT_TYPE_shared_msms_check	TRUE
RESULTS_SEARCH_7_PARAMETERS_PARAGON_METHOD_SETTINGS_UI_SAMPLE_TYPE	Identification
RESULTS_SEARCH_7_PARAMETERS_PARAGON_METHOD_SETTINGS_UI_CYS_ALKYLATION	Iodoacetamide
RESULTS_SEARCH_7_PARAMETERS_PARAGON_METHOD_SETTINGS_UI_DIGESTION	Trypsin
RESULTS_SEARCH_7_PARAMETERS_PARAGON_METHOD_SETTINGS_UI_INSTRUMENT	TripleTOF 5600
RESULTS_SEARCH_7_PARAMETERS_PARAGON_METHOD_SETTINGS_UI_SEARCH_EFFORT	Thorough
RESULTS_SEARCH_7_PARAMETERS_PARAGON_METHOD_SETTINGS_UI_ID_FOCUS	Biological modifications
RESULTS_SEARCH_7_PARAMETERS_PARAGON_METHOD_SETTINGS_UI_USER_NAME	WIN-PVT3EI9I5O2\Administrator
RESULTS_SEARCH_7_PARAMETERS_PARAGON_METHOD_SETTINGS_UI_MACHINE_NAME	WIN-PVT3EI9I5O2
RESULTS_SEARCH_7_PARAMETERS_PARAGON_METHOD_SETTINGS_UI_SEARCH_ID	6.38181e+17
RESULTS_SEARCH_7_PARAMETERS_PARAGON_METHOD_SETTINGS_UI_START_TIME	2023-04-26 13:10:25
RESULTS_SEARCH_7_PARAMETERS_PARAGON_METHOD_SETTINGS_UI_MIN_UNUSED_PROTSCORE	0.0458
RESULTS_SEARCH_7_PARAMETERS_PARAGON_METHOD_SETTINGS_UI_PSPEP	TRUE
RESULTS_SEARCH_8_time_cpu	114343
RESULTS_SEARCH_8_time_duration	117438
RESULTS_SEARCH_8_version	5.0.1.4874
RESULTS_SEARCH_8_xml:id	SEARCH:2:638181114254569735_3
RESULTS_SEARCH_8_PARAMETERS_chemical_data_edited	FALSE
RESULTS_SEARCH_8_PARAMETERS_do_multiprecursor_search	TRUE
RESULTS_SEARCH_8_PARAMETERS_do_reverse_search	TRUE
RESULTS_SEARCH_8_PARAMETERS_max_quant_labels	35
RESULTS_SEARCH_8_PARAMETERS_maxresults	15
RESULTS_SEARCH_8_PARAMETERS_separate_searches	FALSE
RESULTS_SEARCH_8_PARAMETERS_MSTOLERANCE_type	dalton
RESULTS_SEARCH_8_PARAMETERS_MSTOLERANCE_value	0.05
RESULTS_SEARCH_8_PARAMETERS_MSMSTOLERANCE_type	dalton
RESULTS_SEARCH_8_PARAMETERS_MSMSTOLERANCE_value	0.1
RESULTS_SEARCH_8_PARAMETERS_MS_STANDARD_DEVIATION_type	dalton
RESULTS_SEARCH_8_PARAMETERS_MS_STANDARD_DEVIATION_value	0.0011
RESULTS_SEARCH_8_PARAMETERS_MSMS_STANDARD_DEVIATION_type	dalton
RESULTS_SEARCH_8_PARAMETERS_MSMS_STANDARD_DEVIATION_value	0.01
RESULTS_SEARCH_8_PARAMETERS_FASTA_filename	C:\AB SCIEX\ProteinPilot Data\SearchDatabases\uniprot-Actinidia deliciosa-exosome3-cano-iso-SwissTrEMBL-24042023.fasta
RESULTS_SEARCH_8_PARAMETERS_AUTO_CALIBRATION_ms	TRUE
RESULTS_SEARCH_8_PARAMETERS_AUTO_CALIBRATION_msexport	FALSE
RESULTS_SEARCH_8_PARAMETERS_AUTO_CALIBRATION_msms	TRUE
RESULTS_SEARCH_8_PARAMETERS_AUTO_CALIBRATION_msmstolsdratio	2.75
RESULTS_SEARCH_8_PARAMETERS_AUTO_CALIBRATION_mstolsdratio	7
RESULTS_SEARCH_8_PARAMETERS_AUTO_CALIBRATION_squareroot	TRUE
RESULTS_SEARCH_8_PARAMETERS_AUTO_CALIBRATION_type	dalton
RESULTS_SEARCH_8_PARAMETERS_AUTO_CALIBRATION_MCP_d_s_s_f	0.0666667
RESULTS_SEARCH_8_PARAMETERS_AUTO_CALIBRATION_MCP_d_s_w_f	3
RESULTS_SEARCH_8_PARAMETERS_AUTO_CALIBRATION_MCP_m_f_r_mbc	200
RESULTS_SEARCH_8_PARAMETERS_AUTO_CALIBRATION_MCP_m_m_c	10
RESULTS_SEARCH_8_PARAMETERS_AUTO_CALIBRATION_MCP_m_m_f_s	0.25
RESULTS_SEARCH_8_PARAMETERS_AUTO_CALIBRATION_MCP_m_m_p_f	0.33
RESULTS_SEARCH_8_PARAMETERS_AUTO_CALIBRATION_MCP_m_m_p_rms_f	1
RESULTS_SEARCH_8_PARAMETERS_AUTO_CALIBRATION_MCP_m_p_t_f	1
RESULTS_SEARCH_8_PARAMETERS_AUTO_CALIBRATION_MCP_m_r_h_n_b	15
RESULTS_SEARCH_8_PARAMETERS_AUTO_CALIBRATION_MCP_m_z_n_s	99
RESULTS_SEARCH_8_PARAMETERS_AUTO_CALIBRATION_MCP_m_z_s_mn_f_r	0.0666667
RESULTS_SEARCH_8_PARAMETERS_AUTO_CALIBRATION_MCP_m_z_s_mx_f_r	0.1
RESULTS_SEARCH_8_PARAMETERS_MS_AUTO_CALIBRATION_OUT_avres	-1.11732e-08
RESULTS_SEARCH_8_PARAMETERS_MS_AUTO_CALIBRATION_OUT_c0	0.00399417
RESULTS_SEARCH_8_PARAMETERS_MS_AUTO_CALIBRATION_OUT_c1minus1	-0.00016304
RESULTS_SEARCH_8_PARAMETERS_MS_AUTO_CALIBRATION_OUT_c2	0
RESULTS_SEARCH_8_PARAMETERS_MS_AUTO_CALIBRATION_OUT_file	1
RESULTS_SEARCH_8_PARAMETERS_MS_AUTO_CALIBRATION_OUT_partnumber	4
RESULTS_SEARCH_8_PARAMETERS_MS_AUTO_CALIBRATION_OUT_polyorder	1
RESULTS_SEARCH_8_PARAMETERS_MS_AUTO_CALIBRATION_OUT_sample	1
RESULTS_SEARCH_8_PARAMETERS_MS_AUTO_CALIBRATION_OUT_squareroot	TRUE
RESULTS_SEARCH_8_PARAMETERS_MSMS_AUTO_CALIBRATION_OUT_avres	-6.87733e-08
RESULTS_SEARCH_8_PARAMETERS_MSMS_AUTO_CALIBRATION_OUT_c0	-0.000179277
RESULTS_SEARCH_8_PARAMETERS_MSMS_AUTO_CALIBRATION_OUT_c1minus1	-6.0334e-08
RESULTS_SEARCH_8_PARAMETERS_MSMS_AUTO_CALIBRATION_OUT_c2	0
RESULTS_SEARCH_8_PARAMETERS_MSMS_AUTO_CALIBRATION_OUT_file	1
RESULTS_SEARCH_8_PARAMETERS_MSMS_AUTO_CALIBRATION_OUT_partnumber	4
RESULTS_SEARCH_8_PARAMETERS_MSMS_AUTO_CALIBRATION_OUT_polyorder	1
RESULTS_SEARCH_8_PARAMETERS_MSMS_AUTO_CALIBRATION_OUT_sample	1
RESULTS_SEARCH_8_PARAMETERS_MSMS_AUTO_CALIBRATION_OUT_squareroot	TRUE
RESULTS_SEARCH_8_PARAMETERS_MAX_PRECURSORS_FRAGLET	5
RESULTS_SEARCH_8_PARAMETERS_MAX_PRECURSORS_TAGLET	1
RESULTS_SEARCH_8_PARAMETERS_PRECURSORS_DR_FRAGLET	10
RESULTS_SEARCH_8_PARAMETERS_PRECURSORS_DR_TAGLET	1900-01-03
RESULTS_SEARCH_8_PARAMETERS_DEFAULT_CHARGE_STATE_1_charge	2
RESULTS_SEARCH_8_PARAMETERS_DEFAULT_CHARGE_STATE_1_probability	1
RESULTS_SEARCH_8_PARAMETERS_DEFAULT_CHARGE_STATE_2_charge	3
RESULTS_SEARCH_8_PARAMETERS_DEFAULT_CHARGE_STATE_2_probability	1900-01-01
RESULTS_SEARCH_8_PARAMETERS_DEFAULT_CHARGE_STATE_3_charge	4
RESULTS_SEARCH_8_PARAMETERS_DEFAULT_CHARGE_STATE_3_probability	1
RESULTS_SEARCH_8_PARAMETERS_VERSION	5.0.1.0, 4895
RESULTS_SEARCH_8_PARAMETERS_PARAGON_VERSION	5.0.1.0, 4874
RESULTS_SEARCH_8_PARAMETERS_APPLICATION	ProteinPilot(tm) Software
RESULTS_SEARCH_8_PARAMETERS_PROGROUP_alternativedispositionmaximumfoldprobabilitydrop	100
RESULTS_SEARCH_8_PARAMETERS_PROGROUP_alternativedispositionmaximumfoldscoredrop	2
RESULTS_SEARCH_8_PARAMETERS_PROGROUP_autodiscordantpeptidethreshold	0.3
RESULTS_SEARCH_8_PARAMETERS_PROGROUP_bayesconfidencecalclulation	TRUE
RESULTS_SEARCH_8_PARAMETERS_PROGROUP_calibrateconfidence	TRUE
RESULTS_SEARCH_8_PARAMETERS_PROGROUP_compresspeptides	FALSE
RESULTS_SEARCH_8_PARAMETERS_PROGROUP_confidencepercentthresholdforexcludingothersfromquant	15
RESULTS_SEARCH_8_PARAMETERS_PROGROUP_confidencepercentthresholdforincludingselfinquant	1900-01-15
RESULTS_SEARCH_8_PARAMETERS_PROGROUP_donotstoremspeaklists	FALSE
RESULTS_SEARCH_8_PARAMETERS_PROGROUP_fasta	C:\AB SCIEX\ProteinPilot Data\SearchDatabases\uniprot-Actinidia deliciosa-exosome3-cano-iso-SwissTrEMBL-24042023.fasta
RESULTS_SEARCH_8_PARAMETERS_PROGROUP_featuregroupminpepconf	0.66
RESULTS_SEARCH_8_PARAMETERS_PROGROUP_featuregroupminups	0.47
RESULTS_SEARCH_8_PARAMETERS_PROGROUP_focusingintersection	4
RESULTS_SEARCH_8_PARAMETERS_PROGROUP_focusingminimummatchconfidence	0.1
RESULTS_SEARCH_8_PARAMETERS_PROGROUP_focusingminunusedprotscore	0.1
RESULTS_SEARCH_8_PARAMETERS_PROGROUP_focusingsubsetcutoff	6
RESULTS_SEARCH_8_PARAMETERS_PROGROUP_intersection	1.3
RESULTS_SEARCH_8_PARAMETERS_PROGROUP_minimummatchconfidencecutoff	0.001
RESULTS_SEARCH_8_PARAMETERS_PROGROUP_minunusedprotscore	0.0458
RESULTS_SEARCH_8_PARAMETERS_PROGROUP_subsetcutoff	2
RESULTS_SEARCH_8_PARAMETERS_PROGROUP_unusedprotscorethresholdforexcludingothersfromquant	1.3
RESULTS_SEARCH_8_PARAMETERS_PEAKLIST_count	3847
RESULTS_SEARCH_8_PARAMETERS_PEAKLIST_filenumber	1
RESULTS_SEARCH_8_PARAMETERS_PEAKLIST_original_count	3847
RESULTS_SEARCH_8_PARAMETERS_PEAKLIST_originalfilename	Z:\PC2-Raw-Data\Proteomics\Data\Service\SP0067\230420-Exosome-3.wiff
RESULTS_SEARCH_8_PARAMETERS_PEAKLIST_partnumber	4
RESULTS_SEARCH_8_PARAMETERS_QUANT_TYPE_background_correction	FALSE
RESULTS_SEARCH_8_PARAMETERS_QUANT_TYPE_bias_correction	TRUE
RESULTS_SEARCH_8_PARAMETERS_QUANT_TYPE_keep_extreme_peptides_over_fraction	0
RESULTS_SEARCH_8_PARAMETERS_QUANT_TYPE_low_confidence_check	TRUE
RESULTS_SEARCH_8_PARAMETERS_QUANT_TYPE_low_intensity_check	TRUE
RESULTS_SEARCH_8_PARAMETERS_QUANT_TYPE_median_statistic	TRUE
RESULTS_SEARCH_8_PARAMETERS_QUANT_TYPE_mod_check	TRUE
RESULTS_SEARCH_8_PARAMETERS_QUANT_TYPE_quant_threshold	-1
RESULTS_SEARCH_8_PARAMETERS_QUANT_TYPE_quant_threshold_sn	9
RESULTS_SEARCH_8_PARAMETERS_QUANT_TYPE_separate_searches	FALSE
RESULTS_SEARCH_8_PARAMETERS_QUANT_TYPE_shared_msms_check	TRUE
RESULTS_SEARCH_8_PARAMETERS_PARAGON_METHOD_SETTINGS_UI_SAMPLE_TYPE	Identification
RESULTS_SEARCH_8_PARAMETERS_PARAGON_METHOD_SETTINGS_UI_CYS_ALKYLATION	Iodoacetamide
RESULTS_SEARCH_8_PARAMETERS_PARAGON_METHOD_SETTINGS_UI_DIGESTION	Trypsin
RESULTS_SEARCH_8_PARAMETERS_PARAGON_METHOD_SETTINGS_UI_INSTRUMENT	TripleTOF 5600
RESULTS_SEARCH_8_PARAMETERS_PARAGON_METHOD_SETTINGS_UI_SEARCH_EFFORT	Thorough
RESULTS_SEARCH_8_PARAMETERS_PARAGON_METHOD_SETTINGS_UI_ID_FOCUS	Biological modifications
RESULTS_SEARCH_8_PARAMETERS_PARAGON_METHOD_SETTINGS_UI_USER_NAME	WIN-PVT3EI9I5O2\Administrator
RESULTS_SEARCH_8_PARAMETERS_PARAGON_METHOD_SETTINGS_UI_MACHINE_NAME	WIN-PVT3EI9I5O2
RESULTS_SEARCH_8_PARAMETERS_PARAGON_METHOD_SETTINGS_UI_SEARCH_ID	6.38181e+17
RESULTS_SEARCH_8_PARAMETERS_PARAGON_METHOD_SETTINGS_UI_START_TIME	2023-04-26 13:10:25
RESULTS_SEARCH_8_PARAMETERS_PARAGON_METHOD_SETTINGS_UI_MIN_UNUSED_PROTSCORE	0.0458
RESULTS_SEARCH_8_PARAMETERS_PARAGON_METHOD_SETTINGS_UI_PSPEP	TRUE
RESULTS_SEARCH_9_time_cpu	6968
RESULTS_SEARCH_9_time_duration	8687
RESULTS_SEARCH_9_version	5.0.1.4874
RESULTS_SEARCH_9_xml:id	SEARCH:1:638181114254569735_4
RESULTS_SEARCH_9_PARAMETERS_chemical_data_edited	FALSE
RESULTS_SEARCH_9_PARAMETERS_do_multiprecursor_search	TRUE
RESULTS_SEARCH_9_PARAMETERS_do_reverse_search	TRUE
RESULTS_SEARCH_9_PARAMETERS_max_quant_labels	35
RESULTS_SEARCH_9_PARAMETERS_maxresults	15
RESULTS_SEARCH_9_PARAMETERS_separate_searches	FALSE
RESULTS_SEARCH_9_PARAMETERS_MSTOLERANCE_type	dalton
RESULTS_SEARCH_9_PARAMETERS_MSTOLERANCE_value	0.05
RESULTS_SEARCH_9_PARAMETERS_MSMSTOLERANCE_type	dalton
RESULTS_SEARCH_9_PARAMETERS_MSMSTOLERANCE_value	0.1
RESULTS_SEARCH_9_PARAMETERS_MS_STANDARD_DEVIATION_type	dalton
RESULTS_SEARCH_9_PARAMETERS_MS_STANDARD_DEVIATION_value	0.0011
RESULTS_SEARCH_9_PARAMETERS_MSMS_STANDARD_DEVIATION_type	dalton
RESULTS_SEARCH_9_PARAMETERS_MSMS_STANDARD_DEVIATION_value	0.01
RESULTS_SEARCH_9_PARAMETERS_FASTA_filename	C:\AB SCIEX\ProteinPilot Data\SearchDatabases\uniprot-Actinidia deliciosa-exosome3-cano-iso-SwissTrEMBL-24042023.fasta
RESULTS_SEARCH_9_PARAMETERS_AUTO_CALIBRATION_ms	TRUE
RESULTS_SEARCH_9_PARAMETERS_AUTO_CALIBRATION_msexport	FALSE
RESULTS_SEARCH_9_PARAMETERS_AUTO_CALIBRATION_msms	TRUE
RESULTS_SEARCH_9_PARAMETERS_AUTO_CALIBRATION_msmstolsdratio	2.75
RESULTS_SEARCH_9_PARAMETERS_AUTO_CALIBRATION_mstolsdratio	7
RESULTS_SEARCH_9_PARAMETERS_AUTO_CALIBRATION_squareroot	TRUE
RESULTS_SEARCH_9_PARAMETERS_AUTO_CALIBRATION_type	dalton
RESULTS_SEARCH_9_PARAMETERS_AUTO_CALIBRATION_MCP_d_s_s_f	0.0666667
RESULTS_SEARCH_9_PARAMETERS_AUTO_CALIBRATION_MCP_d_s_w_f	3
RESULTS_SEARCH_9_PARAMETERS_AUTO_CALIBRATION_MCP_m_f_r_mbc	200
RESULTS_SEARCH_9_PARAMETERS_AUTO_CALIBRATION_MCP_m_m_c	10
RESULTS_SEARCH_9_PARAMETERS_AUTO_CALIBRATION_MCP_m_m_f_s	0.25
RESULTS_SEARCH_9_PARAMETERS_AUTO_CALIBRATION_MCP_m_m_p_f	0.33
RESULTS_SEARCH_9_PARAMETERS_AUTO_CALIBRATION_MCP_m_m_p_rms_f	1
RESULTS_SEARCH_9_PARAMETERS_AUTO_CALIBRATION_MCP_m_p_t_f	1
RESULTS_SEARCH_9_PARAMETERS_AUTO_CALIBRATION_MCP_m_r_h_n_b	15
RESULTS_SEARCH_9_PARAMETERS_AUTO_CALIBRATION_MCP_m_z_n_s	99
RESULTS_SEARCH_9_PARAMETERS_AUTO_CALIBRATION_MCP_m_z_s_mn_f_r	0.0666667
RESULTS_SEARCH_9_PARAMETERS_AUTO_CALIBRATION_MCP_m_z_s_mx_f_r	0.1
RESULTS_SEARCH_9_PARAMETERS_MAX_PRECURSORS_FRAGLET	5
RESULTS_SEARCH_9_PARAMETERS_MAX_PRECURSORS_TAGLET	1
RESULTS_SEARCH_9_PARAMETERS_PRECURSORS_DR_FRAGLET	10
RESULTS_SEARCH_9_PARAMETERS_PRECURSORS_DR_TAGLET	3
RESULTS_SEARCH_9_PARAMETERS_DEFAULT_CHARGE_STATE_1_charge	2
RESULTS_SEARCH_9_PARAMETERS_DEFAULT_CHARGE_STATE_1_probability	1
RESULTS_SEARCH_9_PARAMETERS_DEFAULT_CHARGE_STATE_2_charge	3
RESULTS_SEARCH_9_PARAMETERS_DEFAULT_CHARGE_STATE_2_probability	1
RESULTS_SEARCH_9_PARAMETERS_DEFAULT_CHARGE_STATE_3_charge	4
RESULTS_SEARCH_9_PARAMETERS_DEFAULT_CHARGE_STATE_3_probability	1
RESULTS_SEARCH_9_PARAMETERS_VERSION	5.0.1.0, 4895
RESULTS_SEARCH_9_PARAMETERS_PARAGON_VERSION	5.0.1.0, 4874
RESULTS_SEARCH_9_PARAMETERS_APPLICATION	ProteinPilot(tm) Software
RESULTS_SEARCH_9_PARAMETERS_PROGROUP_alternativedispositionmaximumfoldprobabilitydrop	100
RESULTS_SEARCH_9_PARAMETERS_PROGROUP_alternativedispositionmaximumfoldscoredrop	2
RESULTS_SEARCH_9_PARAMETERS_PROGROUP_autodiscordantpeptidethreshold	0.3
RESULTS_SEARCH_9_PARAMETERS_PROGROUP_bayesconfidencecalclulation	TRUE
RESULTS_SEARCH_9_PARAMETERS_PROGROUP_calibrateconfidence	TRUE
RESULTS_SEARCH_9_PARAMETERS_PROGROUP_compresspeptides	FALSE
RESULTS_SEARCH_9_PARAMETERS_PROGROUP_confidencepercentthresholdforexcludingothersfromquant	15
RESULTS_SEARCH_9_PARAMETERS_PROGROUP_confidencepercentthresholdforincludingselfinquant	15
RESULTS_SEARCH_9_PARAMETERS_PROGROUP_donotstoremspeaklists	FALSE
RESULTS_SEARCH_9_PARAMETERS_PROGROUP_fasta	C:\AB SCIEX\ProteinPilot Data\SearchDatabases\uniprot-Actinidia deliciosa-exosome3-cano-iso-SwissTrEMBL-24042023.fasta
RESULTS_SEARCH_9_PARAMETERS_PROGROUP_featuregroupminpepconf	15:50:24
RESULTS_SEARCH_9_PARAMETERS_PROGROUP_featuregroupminups	0.47
RESULTS_SEARCH_9_PARAMETERS_PROGROUP_focusingintersection	4
RESULTS_SEARCH_9_PARAMETERS_PROGROUP_focusingminimummatchconfidence	0.1
RESULTS_SEARCH_9_PARAMETERS_PROGROUP_focusingminunusedprotscore	0.1
RESULTS_SEARCH_9_PARAMETERS_PROGROUP_focusingsubsetcutoff	6
RESULTS_SEARCH_9_PARAMETERS_PROGROUP_intersection	1.3
RESULTS_SEARCH_9_PARAMETERS_PROGROUP_minimummatchconfidencecutoff	0.001
RESULTS_SEARCH_9_PARAMETERS_PROGROUP_minunusedprotscore	0.0458
RESULTS_SEARCH_9_PARAMETERS_PROGROUP_subsetcutoff	2
RESULTS_SEARCH_9_PARAMETERS_PROGROUP_unusedprotscorethresholdforexcludingothersfromquant	1.3
RESULTS_SEARCH_9_PARAMETERS_PEAKLIST_count	3874
RESULTS_SEARCH_9_PARAMETERS_PEAKLIST_filenumber	1
RESULTS_SEARCH_9_PARAMETERS_PEAKLIST_original_count	3874
RESULTS_SEARCH_9_PARAMETERS_PEAKLIST_originalfilename	Z:\PC2-Raw-Data\Proteomics\Data\Service\SP0067\230420-Exosome-3.wiff
RESULTS_SEARCH_9_PARAMETERS_PEAKLIST_partnumber	5
RESULTS_SEARCH_9_PARAMETERS_QUANT_TYPE_background_correction	FALSE
RESULTS_SEARCH_9_PARAMETERS_QUANT_TYPE_bias_correction	TRUE
RESULTS_SEARCH_9_PARAMETERS_QUANT_TYPE_keep_extreme_peptides_over_fraction	0
RESULTS_SEARCH_9_PARAMETERS_QUANT_TYPE_low_confidence_check	TRUE
RESULTS_SEARCH_9_PARAMETERS_QUANT_TYPE_low_intensity_check	TRUE
RESULTS_SEARCH_9_PARAMETERS_QUANT_TYPE_median_statistic	TRUE
RESULTS_SEARCH_9_PARAMETERS_QUANT_TYPE_mod_check	TRUE
RESULTS_SEARCH_9_PARAMETERS_QUANT_TYPE_quant_threshold	-1
RESULTS_SEARCH_9_PARAMETERS_QUANT_TYPE_quant_threshold_sn	9
RESULTS_SEARCH_9_PARAMETERS_QUANT_TYPE_separate_searches	FALSE
RESULTS_SEARCH_9_PARAMETERS_QUANT_TYPE_shared_msms_check	TRUE
RESULTS_SEARCH_9_PARAMETERS_PARAGON_METHOD_SETTINGS_UI_SAMPLE_TYPE	Identification
RESULTS_SEARCH_9_PARAMETERS_PARAGON_METHOD_SETTINGS_UI_CYS_ALKYLATION	Iodoacetamide
RESULTS_SEARCH_9_PARAMETERS_PARAGON_METHOD_SETTINGS_UI_DIGESTION	Trypsin
RESULTS_SEARCH_9_PARAMETERS_PARAGON_METHOD_SETTINGS_UI_INSTRUMENT	TripleTOF 5600
RESULTS_SEARCH_9_PARAMETERS_PARAGON_METHOD_SETTINGS_UI_SEARCH_EFFORT	Thorough
RESULTS_SEARCH_9_PARAMETERS_PARAGON_METHOD_SETTINGS_UI_ID_FOCUS	Biological modifications
RESULTS_SEARCH_9_PARAMETERS_PARAGON_METHOD_SETTINGS_UI_USER_NAME	WIN-PVT3EI9I5O2\Administrator
RESULTS_SEARCH_9_PARAMETERS_PARAGON_METHOD_SETTINGS_UI_MACHINE_NAME	WIN-PVT3EI9I5O2
RESULTS_SEARCH_9_PARAMETERS_PARAGON_METHOD_SETTINGS_UI_SEARCH_ID	6.38181e+17
RESULTS_SEARCH_9_PARAMETERS_PARAGON_METHOD_SETTINGS_UI_START_TIME	2023-04-26 13:10:25
RESULTS_SEARCH_9_PARAMETERS_PARAGON_METHOD_SETTINGS_UI_MIN_UNUSED_PROTSCORE	0.0458
RESULTS_SEARCH_9_PARAMETERS_PARAGON_METHOD_SETTINGS_UI_PSPEP	TRUE
RESULTS_SEARCH_10_time_cpu	183468
RESULTS_SEARCH_10_time_duration	185282
RESULTS_SEARCH_10_version	5.0.1.4874
RESULTS_SEARCH_10_xml:id	SEARCH:2:638181114254569735_4
RESULTS_SEARCH_10_PARAMETERS_chemical_data_edited	FALSE
RESULTS_SEARCH_10_PARAMETERS_do_multiprecursor_search	TRUE
RESULTS_SEARCH_10_PARAMETERS_do_reverse_search	TRUE
RESULTS_SEARCH_10_PARAMETERS_max_quant_labels	35
RESULTS_SEARCH_10_PARAMETERS_maxresults	15
RESULTS_SEARCH_10_PARAMETERS_separate_searches	FALSE
RESULTS_SEARCH_10_PARAMETERS_MSTOLERANCE_type	dalton
RESULTS_SEARCH_10_PARAMETERS_MSTOLERANCE_value	0.05
RESULTS_SEARCH_10_PARAMETERS_MSMSTOLERANCE_type	dalton
RESULTS_SEARCH_10_PARAMETERS_MSMSTOLERANCE_value	0.1
RESULTS_SEARCH_10_PARAMETERS_MS_STANDARD_DEVIATION_type	dalton
RESULTS_SEARCH_10_PARAMETERS_MS_STANDARD_DEVIATION_value	0.0011
RESULTS_SEARCH_10_PARAMETERS_MSMS_STANDARD_DEVIATION_type	dalton
RESULTS_SEARCH_10_PARAMETERS_MSMS_STANDARD_DEVIATION_value	0.01
RESULTS_SEARCH_10_PARAMETERS_FASTA_filename	C:\AB SCIEX\ProteinPilot Data\SearchDatabases\uniprot-Actinidia deliciosa-exosome3-cano-iso-SwissTrEMBL-24042023.fasta
RESULTS_SEARCH_10_PARAMETERS_AUTO_CALIBRATION_ms	TRUE
RESULTS_SEARCH_10_PARAMETERS_AUTO_CALIBRATION_msexport	FALSE
RESULTS_SEARCH_10_PARAMETERS_AUTO_CALIBRATION_msms	TRUE
RESULTS_SEARCH_10_PARAMETERS_AUTO_CALIBRATION_msmstolsdratio	2.75
RESULTS_SEARCH_10_PARAMETERS_AUTO_CALIBRATION_mstolsdratio	7
RESULTS_SEARCH_10_PARAMETERS_AUTO_CALIBRATION_squareroot	TRUE
RESULTS_SEARCH_10_PARAMETERS_AUTO_CALIBRATION_type	dalton
RESULTS_SEARCH_10_PARAMETERS_AUTO_CALIBRATION_MCP_d_s_s_f	0.0666667
RESULTS_SEARCH_10_PARAMETERS_AUTO_CALIBRATION_MCP_d_s_w_f	3
RESULTS_SEARCH_10_PARAMETERS_AUTO_CALIBRATION_MCP_m_f_r_mbc	200
RESULTS_SEARCH_10_PARAMETERS_AUTO_CALIBRATION_MCP_m_m_c	10
RESULTS_SEARCH_10_PARAMETERS_AUTO_CALIBRATION_MCP_m_m_f_s	0.25
RESULTS_SEARCH_10_PARAMETERS_AUTO_CALIBRATION_MCP_m_m_p_f	0.33
RESULTS_SEARCH_10_PARAMETERS_AUTO_CALIBRATION_MCP_m_m_p_rms_f	1
RESULTS_SEARCH_10_PARAMETERS_AUTO_CALIBRATION_MCP_m_p_t_f	1
RESULTS_SEARCH_10_PARAMETERS_AUTO_CALIBRATION_MCP_m_r_h_n_b	15
RESULTS_SEARCH_10_PARAMETERS_AUTO_CALIBRATION_MCP_m_z_n_s	99
RESULTS_SEARCH_10_PARAMETERS_AUTO_CALIBRATION_MCP_m_z_s_mn_f_r	0.0666667
RESULTS_SEARCH_10_PARAMETERS_AUTO_CALIBRATION_MCP_m_z_s_mx_f_r	0.1
RESULTS_SEARCH_10_PARAMETERS_MAX_PRECURSORS_FRAGLET	5
RESULTS_SEARCH_10_PARAMETERS_MAX_PRECURSORS_TAGLET	1
RESULTS_SEARCH_10_PARAMETERS_PRECURSORS_DR_FRAGLET	10
RESULTS_SEARCH_10_PARAMETERS_PRECURSORS_DR_TAGLET	3
RESULTS_SEARCH_10_PARAMETERS_DEFAULT_CHARGE_STATE_1_charge	2
RESULTS_SEARCH_10_PARAMETERS_DEFAULT_CHARGE_STATE_1_probability	1
RESULTS_SEARCH_10_PARAMETERS_DEFAULT_CHARGE_STATE_2_charge	3
RESULTS_SEARCH_10_PARAMETERS_DEFAULT_CHARGE_STATE_2_probability	1
RESULTS_SEARCH_10_PARAMETERS_DEFAULT_CHARGE_STATE_3_charge	4
RESULTS_SEARCH_10_PARAMETERS_DEFAULT_CHARGE_STATE_3_probability	1
RESULTS_SEARCH_10_PARAMETERS_VERSION	5.0.1.0, 4895
RESULTS_SEARCH_10_PARAMETERS_PARAGON_VERSION	5.0.1.0, 4874
RESULTS_SEARCH_10_PARAMETERS_APPLICATION	ProteinPilot(tm) Software
RESULTS_SEARCH_10_PARAMETERS_PROGROUP_alternativedispositionmaximumfoldprobabilitydrop	100
RESULTS_SEARCH_10_PARAMETERS_PROGROUP_alternativedispositionmaximumfoldscoredrop	2
RESULTS_SEARCH_10_PARAMETERS_PROGROUP_autodiscordantpeptidethreshold	0.3
RESULTS_SEARCH_10_PARAMETERS_PROGROUP_bayesconfidencecalclulation	TRUE
RESULTS_SEARCH_10_PARAMETERS_PROGROUP_calibrateconfidence	TRUE
RESULTS_SEARCH_10_PARAMETERS_PROGROUP_compresspeptides	FALSE
RESULTS_SEARCH_10_PARAMETERS_PROGROUP_confidencepercentthresholdforexcludingothersfromquant	15
RESULTS_SEARCH_10_PARAMETERS_PROGROUP_confidencepercentthresholdforincludingselfinquant	15
RESULTS_SEARCH_10_PARAMETERS_PROGROUP_donotstoremspeaklists	FALSE
RESULTS_SEARCH_10_PARAMETERS_PROGROUP_fasta	C:\AB SCIEX\ProteinPilot Data\SearchDatabases\uniprot-Actinidia deliciosa-exosome3-cano-iso-SwissTrEMBL-24042023.fasta
RESULTS_SEARCH_10_PARAMETERS_PROGROUP_featuregroupminpepconf	0.66
RESULTS_SEARCH_10_PARAMETERS_PROGROUP_featuregroupminups	0.47
RESULTS_SEARCH_10_PARAMETERS_PROGROUP_focusingintersection	4
RESULTS_SEARCH_10_PARAMETERS_PROGROUP_focusingminimummatchconfidence	0.1
RESULTS_SEARCH_10_PARAMETERS_PROGROUP_focusingminunusedprotscore	0.1
RESULTS_SEARCH_10_PARAMETERS_PROGROUP_focusingsubsetcutoff	6
RESULTS_SEARCH_10_PARAMETERS_PROGROUP_intersection	1.3
RESULTS_SEARCH_10_PARAMETERS_PROGROUP_minimummatchconfidencecutoff	0.001
RESULTS_SEARCH_10_PARAMETERS_PROGROUP_minunusedprotscore	0.0458
RESULTS_SEARCH_10_PARAMETERS_PROGROUP_subsetcutoff	2
RESULTS_SEARCH_10_PARAMETERS_PROGROUP_unusedprotscorethresholdforexcludingothersfromquant	1.3
RESULTS_SEARCH_10_PARAMETERS_PEAKLIST_count	3874
RESULTS_SEARCH_10_PARAMETERS_PEAKLIST_filenumber	1
RESULTS_SEARCH_10_PARAMETERS_PEAKLIST_original_count	3874
RESULTS_SEARCH_10_PARAMETERS_PEAKLIST_originalfilename	Z:\PC2-Raw-Data\Proteomics\Data\Service\SP0067\230420-Exosome-3.wiff
RESULTS_SEARCH_10_PARAMETERS_PEAKLIST_partnumber	5
RESULTS_SEARCH_10_PARAMETERS_QUANT_TYPE_background_correction	FALSE
RESULTS_SEARCH_10_PARAMETERS_QUANT_TYPE_bias_correction	TRUE
RESULTS_SEARCH_10_PARAMETERS_QUANT_TYPE_keep_extreme_peptides_over_fraction	0
RESULTS_SEARCH_10_PARAMETERS_QUANT_TYPE_low_confidence_check	TRUE
RESULTS_SEARCH_10_PARAMETERS_QUANT_TYPE_low_intensity_check	TRUE
RESULTS_SEARCH_10_PARAMETERS_QUANT_TYPE_median_statistic	TRUE
RESULTS_SEARCH_10_PARAMETERS_QUANT_TYPE_mod_check	TRUE
RESULTS_SEARCH_10_PARAMETERS_QUANT_TYPE_quant_threshold	-1
RESULTS_SEARCH_10_PARAMETERS_QUANT_TYPE_quant_threshold_sn	9
RESULTS_SEARCH_10_PARAMETERS_QUANT_TYPE_separate_searches	FALSE
RESULTS_SEARCH_10_PARAMETERS_QUANT_TYPE_shared_msms_check	TRUE
RESULTS_SEARCH_10_PARAMETERS_PARAGON_METHOD_SETTINGS_UI_SAMPLE_TYPE	Identification
RESULTS_SEARCH_10_PARAMETERS_PARAGON_METHOD_SETTINGS_UI_CYS_ALKYLATION	Iodoacetamide
RESULTS_SEARCH_10_PARAMETERS_PARAGON_METHOD_SETTINGS_UI_DIGESTION	Trypsin
RESULTS_SEARCH_10_PARAMETERS_PARAGON_METHOD_SETTINGS_UI_INSTRUMENT	TripleTOF 5600
RESULTS_SEARCH_10_PARAMETERS_PARAGON_METHOD_SETTINGS_UI_SEARCH_EFFORT	Thorough
RESULTS_SEARCH_10_PARAMETERS_PARAGON_METHOD_SETTINGS_UI_ID_FOCUS	Biological modifications
RESULTS_SEARCH_10_PARAMETERS_PARAGON_METHOD_SETTINGS_UI_USER_NAME	WIN-PVT3EI9I5O2\Administrator
RESULTS_SEARCH_10_PARAMETERS_PARAGON_METHOD_SETTINGS_UI_MACHINE_NAME	WIN-PVT3EI9I5O2
RESULTS_SEARCH_10_PARAMETERS_PARAGON_METHOD_SETTINGS_UI_SEARCH_ID	#VALUE!
RESULTS_SEARCH_10_PARAMETERS_PARAGON_METHOD_SETTINGS_UI_START_TIME	2023-04-26 13:10:25
RESULTS_SEARCH_10_PARAMETERS_PARAGON_METHOD_SETTINGS_UI_MIN_UNUSED_PROTSCORE	0.0458
RESULTS_SEARCH_10_PARAMETERS_PARAGON_METHOD_SETTINGS_UI_PSPEP	TRUE
RESULTS_SEARCH_11_time_cpu	12375
RESULTS_SEARCH_11_time_duration	13890
RESULTS_SEARCH_11_version	5.0.1.4874
RESULTS_SEARCH_11_xml:id	SEARCH:1:638181114254569735_5
RESULTS_SEARCH_11_PARAMETERS_chemical_data_edited	FALSE
RESULTS_SEARCH_11_PARAMETERS_do_multiprecursor_search	TRUE
RESULTS_SEARCH_11_PARAMETERS_do_reverse_search	TRUE
RESULTS_SEARCH_11_PARAMETERS_max_quant_labels	35
RESULTS_SEARCH_11_PARAMETERS_maxresults	15
RESULTS_SEARCH_11_PARAMETERS_separate_searches	FALSE
RESULTS_SEARCH_11_PARAMETERS_MSTOLERANCE_type	dalton
RESULTS_SEARCH_11_PARAMETERS_MSTOLERANCE_value	0.05
RESULTS_SEARCH_11_PARAMETERS_MSMSTOLERANCE_type	dalton
RESULTS_SEARCH_11_PARAMETERS_MSMSTOLERANCE_value	0.1
RESULTS_SEARCH_11_PARAMETERS_MS_STANDARD_DEVIATION_type	dalton
RESULTS_SEARCH_11_PARAMETERS_MS_STANDARD_DEVIATION_value	0.0011
RESULTS_SEARCH_11_PARAMETERS_MSMS_STANDARD_DEVIATION_type	dalton
RESULTS_SEARCH_11_PARAMETERS_MSMS_STANDARD_DEVIATION_value	0.01
RESULTS_SEARCH_11_PARAMETERS_FASTA_filename	C:\AB SCIEX\ProteinPilot Data\SearchDatabases\uniprot-Actinidia deliciosa-exosome3-cano-iso-SwissTrEMBL-24042023.fasta
RESULTS_SEARCH_11_PARAMETERS_AUTO_CALIBRATION_ms	TRUE
RESULTS_SEARCH_11_PARAMETERS_AUTO_CALIBRATION_msexport	FALSE
RESULTS_SEARCH_11_PARAMETERS_AUTO_CALIBRATION_msms	TRUE
RESULTS_SEARCH_11_PARAMETERS_AUTO_CALIBRATION_msmstolsdratio	2.75
RESULTS_SEARCH_11_PARAMETERS_AUTO_CALIBRATION_mstolsdratio	7
RESULTS_SEARCH_11_PARAMETERS_AUTO_CALIBRATION_squareroot	TRUE
RESULTS_SEARCH_11_PARAMETERS_AUTO_CALIBRATION_type	dalton
RESULTS_SEARCH_11_PARAMETERS_AUTO_CALIBRATION_MCP_d_s_s_f	0.0666667
RESULTS_SEARCH_11_PARAMETERS_AUTO_CALIBRATION_MCP_d_s_w_f	3
RESULTS_SEARCH_11_PARAMETERS_AUTO_CALIBRATION_MCP_m_f_r_mbc	200
RESULTS_SEARCH_11_PARAMETERS_AUTO_CALIBRATION_MCP_m_m_c	10
RESULTS_SEARCH_11_PARAMETERS_AUTO_CALIBRATION_MCP_m_m_f_s	0.25
RESULTS_SEARCH_11_PARAMETERS_AUTO_CALIBRATION_MCP_m_m_p_f	0.33
RESULTS_SEARCH_11_PARAMETERS_AUTO_CALIBRATION_MCP_m_m_p_rms_f	1
RESULTS_SEARCH_11_PARAMETERS_AUTO_CALIBRATION_MCP_m_p_t_f	1
RESULTS_SEARCH_11_PARAMETERS_AUTO_CALIBRATION_MCP_m_r_h_n_b	15
RESULTS_SEARCH_11_PARAMETERS_AUTO_CALIBRATION_MCP_m_z_n_s	99
RESULTS_SEARCH_11_PARAMETERS_AUTO_CALIBRATION_MCP_m_z_s_mn_f_r	0.0666667
RESULTS_SEARCH_11_PARAMETERS_AUTO_CALIBRATION_MCP_m_z_s_mx_f_r	0.1
RESULTS_SEARCH_11_PARAMETERS_MAX_PRECURSORS_FRAGLET	5
RESULTS_SEARCH_11_PARAMETERS_MAX_PRECURSORS_TAGLET	1
RESULTS_SEARCH_11_PARAMETERS_PRECURSORS_DR_FRAGLET	10
RESULTS_SEARCH_11_PARAMETERS_PRECURSORS_DR_TAGLET	3
RESULTS_SEARCH_11_PARAMETERS_DEFAULT_CHARGE_STATE_1_charge	2
RESULTS_SEARCH_11_PARAMETERS_DEFAULT_CHARGE_STATE_1_probability	1
RESULTS_SEARCH_11_PARAMETERS_DEFAULT_CHARGE_STATE_2_charge	3
RESULTS_SEARCH_11_PARAMETERS_DEFAULT_CHARGE_STATE_2_probability	1
RESULTS_SEARCH_11_PARAMETERS_DEFAULT_CHARGE_STATE_3_charge	4
RESULTS_SEARCH_11_PARAMETERS_DEFAULT_CHARGE_STATE_3_probability	1
RESULTS_SEARCH_11_PARAMETERS_VERSION	5.0.1.0, 4895
RESULTS_SEARCH_11_PARAMETERS_PARAGON_VERSION	5.0.1.0, 4874
RESULTS_SEARCH_11_PARAMETERS_APPLICATION	ProteinPilot(tm) Software
RESULTS_SEARCH_11_PARAMETERS_PROGROUP_alternativedispositionmaximumfoldprobabilitydrop	100
RESULTS_SEARCH_11_PARAMETERS_PROGROUP_alternativedispositionmaximumfoldscoredrop	2
RESULTS_SEARCH_11_PARAMETERS_PROGROUP_autodiscordantpeptidethreshold	0.3
RESULTS_SEARCH_11_PARAMETERS_PROGROUP_bayesconfidencecalclulation	TRUE
RESULTS_SEARCH_11_PARAMETERS_PROGROUP_calibrateconfidence	TRUE
RESULTS_SEARCH_11_PARAMETERS_PROGROUP_compresspeptides	FALSE
RESULTS_SEARCH_11_PARAMETERS_PROGROUP_confidencepercentthresholdforexcludingothersfromquant	15
RESULTS_SEARCH_11_PARAMETERS_PROGROUP_confidencepercentthresholdforincludingselfinquant	1900-01-15
RESULTS_SEARCH_11_PARAMETERS_PROGROUP_donotstoremspeaklists	FALSE
RESULTS_SEARCH_11_PARAMETERS_PROGROUP_fasta	C:\AB SCIEX\ProteinPilot Data\SearchDatabases\uniprot-Actinidia deliciosa-exosome3-cano-iso-SwissTrEMBL-24042023.fasta
RESULTS_SEARCH_11_PARAMETERS_PROGROUP_featuregroupminpepconf	0.66
RESULTS_SEARCH_11_PARAMETERS_PROGROUP_featuregroupminups	0.47
RESULTS_SEARCH_11_PARAMETERS_PROGROUP_focusingintersection	4
RESULTS_SEARCH_11_PARAMETERS_PROGROUP_focusingminimummatchconfidence	0.1
RESULTS_SEARCH_11_PARAMETERS_PROGROUP_focusingminunusedprotscore	0.1
RESULTS_SEARCH_11_PARAMETERS_PROGROUP_focusingsubsetcutoff	6
RESULTS_SEARCH_11_PARAMETERS_PROGROUP_intersection	1.3
RESULTS_SEARCH_11_PARAMETERS_PROGROUP_minimummatchconfidencecutoff	0.001
RESULTS_SEARCH_11_PARAMETERS_PROGROUP_minunusedprotscore	0.0458
RESULTS_SEARCH_11_PARAMETERS_PROGROUP_subsetcutoff	2
RESULTS_SEARCH_11_PARAMETERS_PROGROUP_unusedprotscorethresholdforexcludingothersfromquant	1.3
RESULTS_SEARCH_11_PARAMETERS_PEAKLIST_count	3847
RESULTS_SEARCH_11_PARAMETERS_PEAKLIST_filenumber	1900-01-01
RESULTS_SEARCH_11_PARAMETERS_PEAKLIST_original_count	3847
RESULTS_SEARCH_11_PARAMETERS_PEAKLIST_originalfilename	Z:\PC2-Raw-Data\Proteomics\Data\Service\SP0067\230420-Exosome-3.wiff
RESULTS_SEARCH_11_PARAMETERS_PEAKLIST_partnumber	6
RESULTS_SEARCH_11_PARAMETERS_QUANT_TYPE_background_correction	FALSE
RESULTS_SEARCH_11_PARAMETERS_QUANT_TYPE_bias_correction	TRUE
RESULTS_SEARCH_11_PARAMETERS_QUANT_TYPE_keep_extreme_peptides_over_fraction	0
RESULTS_SEARCH_11_PARAMETERS_QUANT_TYPE_low_confidence_check	TRUE
RESULTS_SEARCH_11_PARAMETERS_QUANT_TYPE_low_intensity_check	TRUE
RESULTS_SEARCH_11_PARAMETERS_QUANT_TYPE_median_statistic	TRUE
RESULTS_SEARCH_11_PARAMETERS_QUANT_TYPE_mod_check	TRUE
RESULTS_SEARCH_11_PARAMETERS_QUANT_TYPE_quant_threshold	-1
RESULTS_SEARCH_11_PARAMETERS_QUANT_TYPE_quant_threshold_sn	9
RESULTS_SEARCH_11_PARAMETERS_QUANT_TYPE_separate_searches	FALSE
RESULTS_SEARCH_11_PARAMETERS_QUANT_TYPE_shared_msms_check	TRUE
RESULTS_SEARCH_11_PARAMETERS_PARAGON_METHOD_SETTINGS_UI_SAMPLE_TYPE	Identification
RESULTS_SEARCH_11_PARAMETERS_PARAGON_METHOD_SETTINGS_UI_CYS_ALKYLATION	Iodoacetamide
RESULTS_SEARCH_11_PARAMETERS_PARAGON_METHOD_SETTINGS_UI_DIGESTION	Trypsin
RESULTS_SEARCH_11_PARAMETERS_PARAGON_METHOD_SETTINGS_UI_INSTRUMENT	TripleTOF 5600
RESULTS_SEARCH_11_PARAMETERS_PARAGON_METHOD_SETTINGS_UI_SEARCH_EFFORT	Thorough
RESULTS_SEARCH_11_PARAMETERS_PARAGON_METHOD_SETTINGS_UI_ID_FOCUS	Biological modifications
RESULTS_SEARCH_11_PARAMETERS_PARAGON_METHOD_SETTINGS_UI_USER_NAME	WIN-PVT3EI9I5O2\Administrator
RESULTS_SEARCH_11_PARAMETERS_PARAGON_METHOD_SETTINGS_UI_MACHINE_NAME	WIN-PVT3EI9I5O2
RESULTS_SEARCH_11_PARAMETERS_PARAGON_METHOD_SETTINGS_UI_SEARCH_ID	6.38181e+17
RESULTS_SEARCH_11_PARAMETERS_PARAGON_METHOD_SETTINGS_UI_START_TIME	2023-04-26 13:10:25
RESULTS_SEARCH_11_PARAMETERS_PARAGON_METHOD_SETTINGS_UI_MIN_UNUSED_PROTSCORE	0.0458
RESULTS_SEARCH_11_PARAMETERS_PARAGON_METHOD_SETTINGS_UI_PSPEP	TRUE
RESULTS_SEARCH_12_time_cpu	238671
RESULTS_SEARCH_12_time_duration	242064
RESULTS_SEARCH_12_version	5.0.1.4874
RESULTS_SEARCH_12_xml:id	SEARCH:2:638181114254569735_5
RESULTS_SEARCH_12_PARAMETERS_chemical_data_edited	FALSE
RESULTS_SEARCH_12_PARAMETERS_do_multiprecursor_search	TRUE
RESULTS_SEARCH_12_PARAMETERS_do_reverse_search	TRUE
RESULTS_SEARCH_12_PARAMETERS_max_quant_labels	35
RESULTS_SEARCH_12_PARAMETERS_maxresults	15
RESULTS_SEARCH_12_PARAMETERS_separate_searches	FALSE
RESULTS_SEARCH_12_PARAMETERS_MSTOLERANCE_type	dalton
RESULTS_SEARCH_12_PARAMETERS_MSTOLERANCE_value	0.05
RESULTS_SEARCH_12_PARAMETERS_MSMSTOLERANCE_type	dalton
RESULTS_SEARCH_12_PARAMETERS_MSMSTOLERANCE_value	0.1
RESULTS_SEARCH_12_PARAMETERS_MS_STANDARD_DEVIATION_type	dalton
RESULTS_SEARCH_12_PARAMETERS_MS_STANDARD_DEVIATION_value	0.0011
RESULTS_SEARCH_12_PARAMETERS_MSMS_STANDARD_DEVIATION_type	dalton
RESULTS_SEARCH_12_PARAMETERS_MSMS_STANDARD_DEVIATION_value	0.01
RESULTS_SEARCH_12_PARAMETERS_FASTA_filename	C:\AB SCIEX\ProteinPilot Data\SearchDatabases\uniprot-Actinidia deliciosa-exosome3-cano-iso-SwissTrEMBL-24042023.fasta
RESULTS_SEARCH_12_PARAMETERS_AUTO_CALIBRATION_ms	TRUE
RESULTS_SEARCH_12_PARAMETERS_AUTO_CALIBRATION_msexport	FALSE
RESULTS_SEARCH_12_PARAMETERS_AUTO_CALIBRATION_msms	TRUE
RESULTS_SEARCH_12_PARAMETERS_AUTO_CALIBRATION_msmstolsdratio	2.75
RESULTS_SEARCH_12_PARAMETERS_AUTO_CALIBRATION_mstolsdratio	7
RESULTS_SEARCH_12_PARAMETERS_AUTO_CALIBRATION_squareroot	TRUE
RESULTS_SEARCH_12_PARAMETERS_AUTO_CALIBRATION_type	dalton
RESULTS_SEARCH_12_PARAMETERS_AUTO_CALIBRATION_MCP_d_s_s_f	0.0666667
RESULTS_SEARCH_12_PARAMETERS_AUTO_CALIBRATION_MCP_d_s_w_f	3
RESULTS_SEARCH_12_PARAMETERS_AUTO_CALIBRATION_MCP_m_f_r_mbc	200
RESULTS_SEARCH_12_PARAMETERS_AUTO_CALIBRATION_MCP_m_m_c	10
RESULTS_SEARCH_12_PARAMETERS_AUTO_CALIBRATION_MCP_m_m_f_s	0.25
RESULTS_SEARCH_12_PARAMETERS_AUTO_CALIBRATION_MCP_m_m_p_f	0.33
RESULTS_SEARCH_12_PARAMETERS_AUTO_CALIBRATION_MCP_m_m_p_rms_f	1
RESULTS_SEARCH_12_PARAMETERS_AUTO_CALIBRATION_MCP_m_p_t_f	1
RESULTS_SEARCH_12_PARAMETERS_AUTO_CALIBRATION_MCP_m_r_h_n_b	15
RESULTS_SEARCH_12_PARAMETERS_AUTO_CALIBRATION_MCP_m_z_n_s	99
RESULTS_SEARCH_12_PARAMETERS_AUTO_CALIBRATION_MCP_m_z_s_mn_f_r	0.0666667
RESULTS_SEARCH_12_PARAMETERS_AUTO_CALIBRATION_MCP_m_z_s_mx_f_r	0.1
RESULTS_SEARCH_12_PARAMETERS_MAX_PRECURSORS_FRAGLET	5
RESULTS_SEARCH_12_PARAMETERS_MAX_PRECURSORS_TAGLET	1
RESULTS_SEARCH_12_PARAMETERS_PRECURSORS_DR_FRAGLET	10
RESULTS_SEARCH_12_PARAMETERS_PRECURSORS_DR_TAGLET	3
RESULTS_SEARCH_12_PARAMETERS_DEFAULT_CHARGE_STATE_1_charge	2
RESULTS_SEARCH_12_PARAMETERS_DEFAULT_CHARGE_STATE_1_probability	1
RESULTS_SEARCH_12_PARAMETERS_DEFAULT_CHARGE_STATE_2_charge	3
RESULTS_SEARCH_12_PARAMETERS_DEFAULT_CHARGE_STATE_2_probability	1
RESULTS_SEARCH_12_PARAMETERS_DEFAULT_CHARGE_STATE_3_charge	4
RESULTS_SEARCH_12_PARAMETERS_DEFAULT_CHARGE_STATE_3_probability	1
RESULTS_SEARCH_12_PARAMETERS_VERSION	5.0.1.0, 4895
RESULTS_SEARCH_12_PARAMETERS_PARAGON_VERSION	5.0.1.0, 4874
RESULTS_SEARCH_12_PARAMETERS_APPLICATION	ProteinPilot(tm) Software
RESULTS_SEARCH_12_PARAMETERS_PROGROUP_alternativedispositionmaximumfoldprobabilitydrop	100
RESULTS_SEARCH_12_PARAMETERS_PROGROUP_alternativedispositionmaximumfoldscoredrop	2
RESULTS_SEARCH_12_PARAMETERS_PROGROUP_autodiscordantpeptidethreshold	0.3
RESULTS_SEARCH_12_PARAMETERS_PROGROUP_bayesconfidencecalclulation	TRUE
RESULTS_SEARCH_12_PARAMETERS_PROGROUP_calibrateconfidence	TRUE
RESULTS_SEARCH_12_PARAMETERS_PROGROUP_compresspeptides	FALSE
RESULTS_SEARCH_12_PARAMETERS_PROGROUP_confidencepercentthresholdforexcludingothersfromquant	15
RESULTS_SEARCH_12_PARAMETERS_PROGROUP_confidencepercentthresholdforincludingselfinquant	15
RESULTS_SEARCH_12_PARAMETERS_PROGROUP_donotstoremspeaklists	FALSE
RESULTS_SEARCH_12_PARAMETERS_PROGROUP_fasta	C:\AB SCIEX\ProteinPilot Data\SearchDatabases\uniprot-Actinidia deliciosa-exosome3-cano-iso-SwissTrEMBL-24042023.fasta
RESULTS_SEARCH_12_PARAMETERS_PROGROUP_featuregroupminpepconf	15:50:24
RESULTS_SEARCH_12_PARAMETERS_PROGROUP_featuregroupminups	0.47
RESULTS_SEARCH_12_PARAMETERS_PROGROUP_focusingintersection	4
RESULTS_SEARCH_12_PARAMETERS_PROGROUP_focusingminimummatchconfidence	0.1
RESULTS_SEARCH_12_PARAMETERS_PROGROUP_focusingminunusedprotscore	0.1
RESULTS_SEARCH_12_PARAMETERS_PROGROUP_focusingsubsetcutoff	6
RESULTS_SEARCH_12_PARAMETERS_PROGROUP_intersection	1.3
RESULTS_SEARCH_12_PARAMETERS_PROGROUP_minimummatchconfidencecutoff	0.001
RESULTS_SEARCH_12_PARAMETERS_PROGROUP_minunusedprotscore	0.0458
RESULTS_SEARCH_12_PARAMETERS_PROGROUP_subsetcutoff	2
RESULTS_SEARCH_12_PARAMETERS_PROGROUP_unusedprotscorethresholdforexcludingothersfromquant	1.3
RESULTS_SEARCH_12_PARAMETERS_PEAKLIST_count	3847
RESULTS_SEARCH_12_PARAMETERS_PEAKLIST_filenumber	1
RESULTS_SEARCH_12_PARAMETERS_PEAKLIST_original_count	3847
RESULTS_SEARCH_12_PARAMETERS_PEAKLIST_originalfilename	Z:\PC2-Raw-Data\Proteomics\Data\Service\SP0067\230420-Exosome-3.wiff
RESULTS_SEARCH_12_PARAMETERS_PEAKLIST_partnumber	6
RESULTS_SEARCH_12_PARAMETERS_QUANT_TYPE_background_correction	FALSE
RESULTS_SEARCH_12_PARAMETERS_QUANT_TYPE_bias_correction	TRUE
RESULTS_SEARCH_12_PARAMETERS_QUANT_TYPE_keep_extreme_peptides_over_fraction	0
RESULTS_SEARCH_12_PARAMETERS_QUANT_TYPE_low_confidence_check	TRUE
RESULTS_SEARCH_12_PARAMETERS_QUANT_TYPE_low_intensity_check	TRUE
RESULTS_SEARCH_12_PARAMETERS_QUANT_TYPE_median_statistic	TRUE
RESULTS_SEARCH_12_PARAMETERS_QUANT_TYPE_mod_check	TRUE
RESULTS_SEARCH_12_PARAMETERS_QUANT_TYPE_quant_threshold	-1
RESULTS_SEARCH_12_PARAMETERS_QUANT_TYPE_quant_threshold_sn	1900-01-09
RESULTS_SEARCH_12_PARAMETERS_QUANT_TYPE_separate_searches	FALSE
RESULTS_SEARCH_12_PARAMETERS_QUANT_TYPE_shared_msms_check	TRUE
RESULTS_SEARCH_12_PARAMETERS_PARAGON_METHOD_SETTINGS_UI_SAMPLE_TYPE	Identification
RESULTS_SEARCH_12_PARAMETERS_PARAGON_METHOD_SETTINGS_UI_CYS_ALKYLATION	Iodoacetamide
RESULTS_SEARCH_12_PARAMETERS_PARAGON_METHOD_SETTINGS_UI_DIGESTION	Trypsin
RESULTS_SEARCH_12_PARAMETERS_PARAGON_METHOD_SETTINGS_UI_INSTRUMENT	TripleTOF 5600
RESULTS_SEARCH_12_PARAMETERS_PARAGON_METHOD_SETTINGS_UI_SEARCH_EFFORT	Thorough
RESULTS_SEARCH_12_PARAMETERS_PARAGON_METHOD_SETTINGS_UI_ID_FOCUS	Biological modifications
RESULTS_SEARCH_12_PARAMETERS_PARAGON_METHOD_SETTINGS_UI_USER_NAME	WIN-PVT3EI9I5O2\Administrator
RESULTS_SEARCH_12_PARAMETERS_PARAGON_METHOD_SETTINGS_UI_MACHINE_NAME	WIN-PVT3EI9I5O2
RESULTS_SEARCH_12_PARAMETERS_PARAGON_METHOD_SETTINGS_UI_SEARCH_ID	6.38181e+17
RESULTS_SEARCH_12_PARAMETERS_PARAGON_METHOD_SETTINGS_UI_START_TIME	2023-04-26 13:10:25
RESULTS_SEARCH_12_PARAMETERS_PARAGON_METHOD_SETTINGS_UI_MIN_UNUSED_PROTSCORE	0.0458
RESULTS_SEARCH_12_PARAMETERS_PARAGON_METHOD_SETTINGS_UI_PSPEP	TRUE
RESULTS_SEARCH_13_time_cpu	14875
RESULTS_SEARCH_13_time_duration	17093
RESULTS_SEARCH_13_version	5.0.1.4874
RESULTS_SEARCH_13_xml:id	SEARCH:1:638181114254569735_6
RESULTS_SEARCH_13_PARAMETERS_chemical_data_edited	FALSE
RESULTS_SEARCH_13_PARAMETERS_do_multiprecursor_search	TRUE
RESULTS_SEARCH_13_PARAMETERS_do_reverse_search	TRUE
RESULTS_SEARCH_13_PARAMETERS_max_quant_labels	35
RESULTS_SEARCH_13_PARAMETERS_maxresults	15
RESULTS_SEARCH_13_PARAMETERS_separate_searches	FALSE
RESULTS_SEARCH_13_PARAMETERS_MSTOLERANCE_type	dalton
RESULTS_SEARCH_13_PARAMETERS_MSTOLERANCE_value	0.05
RESULTS_SEARCH_13_PARAMETERS_MSMSTOLERANCE_type	dalton
RESULTS_SEARCH_13_PARAMETERS_MSMSTOLERANCE_value	0.1
RESULTS_SEARCH_13_PARAMETERS_MS_STANDARD_DEVIATION_type	dalton
RESULTS_SEARCH_13_PARAMETERS_MS_STANDARD_DEVIATION_value	0.0011
RESULTS_SEARCH_13_PARAMETERS_MSMS_STANDARD_DEVIATION_type	dalton
RESULTS_SEARCH_13_PARAMETERS_MSMS_STANDARD_DEVIATION_value	0.01
RESULTS_SEARCH_13_PARAMETERS_FASTA_filename	C:\AB SCIEX\ProteinPilot Data\SearchDatabases\uniprot-Actinidia deliciosa-exosome3-cano-iso-SwissTrEMBL-24042023.fasta
RESULTS_SEARCH_13_PARAMETERS_AUTO_CALIBRATION_ms	TRUE
RESULTS_SEARCH_13_PARAMETERS_AUTO_CALIBRATION_msexport	FALSE
RESULTS_SEARCH_13_PARAMETERS_AUTO_CALIBRATION_msms	TRUE
RESULTS_SEARCH_13_PARAMETERS_AUTO_CALIBRATION_msmstolsdratio	2.75
RESULTS_SEARCH_13_PARAMETERS_AUTO_CALIBRATION_mstolsdratio	7
RESULTS_SEARCH_13_PARAMETERS_AUTO_CALIBRATION_squareroot	TRUE
RESULTS_SEARCH_13_PARAMETERS_AUTO_CALIBRATION_type	dalton
RESULTS_SEARCH_13_PARAMETERS_AUTO_CALIBRATION_MCP_d_s_s_f	0.0666667
RESULTS_SEARCH_13_PARAMETERS_AUTO_CALIBRATION_MCP_d_s_w_f	3
RESULTS_SEARCH_13_PARAMETERS_AUTO_CALIBRATION_MCP_m_f_r_mbc	200
RESULTS_SEARCH_13_PARAMETERS_AUTO_CALIBRATION_MCP_m_m_c	10
RESULTS_SEARCH_13_PARAMETERS_AUTO_CALIBRATION_MCP_m_m_f_s	0.25
RESULTS_SEARCH_13_PARAMETERS_AUTO_CALIBRATION_MCP_m_m_p_f	0.33
RESULTS_SEARCH_13_PARAMETERS_AUTO_CALIBRATION_MCP_m_m_p_rms_f	1
RESULTS_SEARCH_13_PARAMETERS_AUTO_CALIBRATION_MCP_m_p_t_f	1
RESULTS_SEARCH_13_PARAMETERS_AUTO_CALIBRATION_MCP_m_r_h_n_b	1900-01-15
RESULTS_SEARCH_13_PARAMETERS_AUTO_CALIBRATION_MCP_m_z_n_s	99
RESULTS_SEARCH_13_PARAMETERS_AUTO_CALIBRATION_MCP_m_z_s_mn_f_r	0.0666667
RESULTS_SEARCH_13_PARAMETERS_AUTO_CALIBRATION_MCP_m_z_s_mx_f_r	0.1
RESULTS_SEARCH_13_PARAMETERS_MAX_PRECURSORS_FRAGLET	5
RESULTS_SEARCH_13_PARAMETERS_MAX_PRECURSORS_TAGLET	1
RESULTS_SEARCH_13_PARAMETERS_PRECURSORS_DR_FRAGLET	10
RESULTS_SEARCH_13_PARAMETERS_PRECURSORS_DR_TAGLET	3
RESULTS_SEARCH_13_PARAMETERS_DEFAULT_CHARGE_STATE_1_charge	2
RESULTS_SEARCH_13_PARAMETERS_DEFAULT_CHARGE_STATE_1_probability	1
RESULTS_SEARCH_13_PARAMETERS_DEFAULT_CHARGE_STATE_2_charge	3
RESULTS_SEARCH_13_PARAMETERS_DEFAULT_CHARGE_STATE_2_probability	1
RESULTS_SEARCH_13_PARAMETERS_DEFAULT_CHARGE_STATE_3_charge	4
RESULTS_SEARCH_13_PARAMETERS_DEFAULT_CHARGE_STATE_3_probability	1
RESULTS_SEARCH_13_PARAMETERS_VERSION	5.0.1.0, 4895
RESULTS_SEARCH_13_PARAMETERS_PARAGON_VERSION	5.0.1.0, 4874
RESULTS_SEARCH_13_PARAMETERS_APPLICATION	ProteinPilot(tm) Software
RESULTS_SEARCH_13_PARAMETERS_PROGROUP_alternativedispositionmaximumfoldprobabilitydrop	100
RESULTS_SEARCH_13_PARAMETERS_PROGROUP_alternativedispositionmaximumfoldscoredrop	2
RESULTS_SEARCH_13_PARAMETERS_PROGROUP_autodiscordantpeptidethreshold	0.3
RESULTS_SEARCH_13_PARAMETERS_PROGROUP_bayesconfidencecalclulation	TRUE
RESULTS_SEARCH_13_PARAMETERS_PROGROUP_calibrateconfidence	TRUE
RESULTS_SEARCH_13_PARAMETERS_PROGROUP_compresspeptides	FALSE
RESULTS_SEARCH_13_PARAMETERS_PROGROUP_confidencepercentthresholdforexcludingothersfromquant	15
RESULTS_SEARCH_13_PARAMETERS_PROGROUP_confidencepercentthresholdforincludingselfinquant	15
RESULTS_SEARCH_13_PARAMETERS_PROGROUP_donotstoremspeaklists	FALSE
RESULTS_SEARCH_13_PARAMETERS_PROGROUP_fasta	C:\AB SCIEX\ProteinPilot Data\SearchDatabases\uniprot-Actinidia deliciosa-exosome3-cano-iso-SwissTrEMBL-24042023.fasta
RESULTS_SEARCH_13_PARAMETERS_PROGROUP_featuregroupminpepconf	0.66
RESULTS_SEARCH_13_PARAMETERS_PROGROUP_featuregroupminups	0.47
RESULTS_SEARCH_13_PARAMETERS_PROGROUP_focusingintersection	4
RESULTS_SEARCH_13_PARAMETERS_PROGROUP_focusingminimummatchconfidence	0.1
RESULTS_SEARCH_13_PARAMETERS_PROGROUP_focusingminunusedprotscore	0.1
RESULTS_SEARCH_13_PARAMETERS_PROGROUP_focusingsubsetcutoff	6
RESULTS_SEARCH_13_PARAMETERS_PROGROUP_intersection	1.3
RESULTS_SEARCH_13_PARAMETERS_PROGROUP_minimummatchconfidencecutoff	0.001
RESULTS_SEARCH_13_PARAMETERS_PROGROUP_minunusedprotscore	0.0458
RESULTS_SEARCH_13_PARAMETERS_PROGROUP_subsetcutoff	2
RESULTS_SEARCH_13_PARAMETERS_PROGROUP_unusedprotscorethresholdforexcludingothersfromquant	1.3
RESULTS_SEARCH_13_PARAMETERS_PEAKLIST_count	3884
RESULTS_SEARCH_13_PARAMETERS_PEAKLIST_filenumber	1
RESULTS_SEARCH_13_PARAMETERS_PEAKLIST_original_count	3884
RESULTS_SEARCH_13_PARAMETERS_PEAKLIST_originalfilename	Z:\PC2-Raw-Data\Proteomics\Data\Service\SP0067\230420-Exosome-3.wiff
RESULTS_SEARCH_13_PARAMETERS_PEAKLIST_partnumber	7
RESULTS_SEARCH_13_PARAMETERS_QUANT_TYPE_background_correction	FALSE
RESULTS_SEARCH_13_PARAMETERS_QUANT_TYPE_bias_correction	TRUE
RESULTS_SEARCH_13_PARAMETERS_QUANT_TYPE_keep_extreme_peptides_over_fraction	0
RESULTS_SEARCH_13_PARAMETERS_QUANT_TYPE_low_confidence_check	TRUE
RESULTS_SEARCH_13_PARAMETERS_QUANT_TYPE_low_intensity_check	TRUE
RESULTS_SEARCH_13_PARAMETERS_QUANT_TYPE_median_statistic	TRUE
RESULTS_SEARCH_13_PARAMETERS_QUANT_TYPE_mod_check	TRUE
RESULTS_SEARCH_13_PARAMETERS_QUANT_TYPE_quant_threshold	-1
RESULTS_SEARCH_13_PARAMETERS_QUANT_TYPE_quant_threshold_sn	9
RESULTS_SEARCH_13_PARAMETERS_QUANT_TYPE_separate_searches	FALSE
RESULTS_SEARCH_13_PARAMETERS_QUANT_TYPE_shared_msms_check	TRUE
RESULTS_SEARCH_13_PARAMETERS_PARAGON_METHOD_SETTINGS_UI_SAMPLE_TYPE	Identification
RESULTS_SEARCH_13_PARAMETERS_PARAGON_METHOD_SETTINGS_UI_CYS_ALKYLATION	Iodoacetamide
RESULTS_SEARCH_13_PARAMETERS_PARAGON_METHOD_SETTINGS_UI_DIGESTION	Trypsin
RESULTS_SEARCH_13_PARAMETERS_PARAGON_METHOD_SETTINGS_UI_INSTRUMENT	TripleTOF 5600
RESULTS_SEARCH_13_PARAMETERS_PARAGON_METHOD_SETTINGS_UI_SEARCH_EFFORT	Thorough
RESULTS_SEARCH_13_PARAMETERS_PARAGON_METHOD_SETTINGS_UI_ID_FOCUS	Biological modifications
RESULTS_SEARCH_13_PARAMETERS_PARAGON_METHOD_SETTINGS_UI_USER_NAME	WIN-PVT3EI9I5O2\Administrator
RESULTS_SEARCH_13_PARAMETERS_PARAGON_METHOD_SETTINGS_UI_MACHINE_NAME	WIN-PVT3EI9I5O2
RESULTS_SEARCH_13_PARAMETERS_PARAGON_METHOD_SETTINGS_UI_SEARCH_ID	6.38181e+17
RESULTS_SEARCH_13_PARAMETERS_PARAGON_METHOD_SETTINGS_UI_START_TIME	2023-04-26 13:10:25
RESULTS_SEARCH_13_PARAMETERS_PARAGON_METHOD_SETTINGS_UI_MIN_UNUSED_PROTSCORE	0.0458
RESULTS_SEARCH_13_PARAMETERS_PARAGON_METHOD_SETTINGS_UI_PSPEP	TRUE
RESULTS_SEARCH_14_time_cpu	290015
RESULTS_SEARCH_14_time_duration	2704-07-24
RESULTS_SEARCH_14_version	5.0.1.4874
RESULTS_SEARCH_14_xml:id	SEARCH:2:638181114254569735_6
RESULTS_SEARCH_14_PARAMETERS_chemical_data_edited	FALSE
RESULTS_SEARCH_14_PARAMETERS_do_multiprecursor_search	TRUE
RESULTS_SEARCH_14_PARAMETERS_do_reverse_search	TRUE
RESULTS_SEARCH_14_PARAMETERS_max_quant_labels	35
RESULTS_SEARCH_14_PARAMETERS_maxresults	15
RESULTS_SEARCH_14_PARAMETERS_separate_searches	FALSE
RESULTS_SEARCH_14_PARAMETERS_MSTOLERANCE_type	dalton
RESULTS_SEARCH_14_PARAMETERS_MSTOLERANCE_value	0.05
RESULTS_SEARCH_14_PARAMETERS_MSMSTOLERANCE_type	dalton
RESULTS_SEARCH_14_PARAMETERS_MSMSTOLERANCE_value	0.1
RESULTS_SEARCH_14_PARAMETERS_MS_STANDARD_DEVIATION_type	dalton
RESULTS_SEARCH_14_PARAMETERS_MS_STANDARD_DEVIATION_value	0.0011
RESULTS_SEARCH_14_PARAMETERS_MSMS_STANDARD_DEVIATION_type	dalton
RESULTS_SEARCH_14_PARAMETERS_MSMS_STANDARD_DEVIATION_value	0.01
RESULTS_SEARCH_14_PARAMETERS_FASTA_filename	C:\AB SCIEX\ProteinPilot Data\SearchDatabases\uniprot-Actinidia deliciosa-exosome3-cano-iso-SwissTrEMBL-24042023.fasta
RESULTS_SEARCH_14_PARAMETERS_AUTO_CALIBRATION_ms	TRUE
RESULTS_SEARCH_14_PARAMETERS_AUTO_CALIBRATION_msexport	FALSE
RESULTS_SEARCH_14_PARAMETERS_AUTO_CALIBRATION_msms	TRUE
RESULTS_SEARCH_14_PARAMETERS_AUTO_CALIBRATION_msmstolsdratio	2.75
RESULTS_SEARCH_14_PARAMETERS_AUTO_CALIBRATION_mstolsdratio	7
RESULTS_SEARCH_14_PARAMETERS_AUTO_CALIBRATION_squareroot	TRUE
RESULTS_SEARCH_14_PARAMETERS_AUTO_CALIBRATION_type	dalton
RESULTS_SEARCH_14_PARAMETERS_AUTO_CALIBRATION_MCP_d_s_s_f	0.0666667
RESULTS_SEARCH_14_PARAMETERS_AUTO_CALIBRATION_MCP_d_s_w_f	3
RESULTS_SEARCH_14_PARAMETERS_AUTO_CALIBRATION_MCP_m_f_r_mbc	200
RESULTS_SEARCH_14_PARAMETERS_AUTO_CALIBRATION_MCP_m_m_c	1900-01-10
RESULTS_SEARCH_14_PARAMETERS_AUTO_CALIBRATION_MCP_m_m_f_s	0.25
RESULTS_SEARCH_14_PARAMETERS_AUTO_CALIBRATION_MCP_m_m_p_f	0.33
RESULTS_SEARCH_14_PARAMETERS_AUTO_CALIBRATION_MCP_m_m_p_rms_f	1
RESULTS_SEARCH_14_PARAMETERS_AUTO_CALIBRATION_MCP_m_p_t_f	1
RESULTS_SEARCH_14_PARAMETERS_AUTO_CALIBRATION_MCP_m_r_h_n_b	15
RESULTS_SEARCH_14_PARAMETERS_AUTO_CALIBRATION_MCP_m_z_n_s	99
RESULTS_SEARCH_14_PARAMETERS_AUTO_CALIBRATION_MCP_m_z_s_mn_f_r	0.0666667
RESULTS_SEARCH_14_PARAMETERS_AUTO_CALIBRATION_MCP_m_z_s_mx_f_r	0.1
RESULTS_SEARCH_14_PARAMETERS_MAX_PRECURSORS_FRAGLET	5
RESULTS_SEARCH_14_PARAMETERS_MAX_PRECURSORS_TAGLET	1
RESULTS_SEARCH_14_PARAMETERS_PRECURSORS_DR_FRAGLET	10
RESULTS_SEARCH_14_PARAMETERS_PRECURSORS_DR_TAGLET	3
RESULTS_SEARCH_14_PARAMETERS_DEFAULT_CHARGE_STATE_1_charge	2
RESULTS_SEARCH_14_PARAMETERS_DEFAULT_CHARGE_STATE_1_probability	1
RESULTS_SEARCH_14_PARAMETERS_DEFAULT_CHARGE_STATE_2_charge	3
RESULTS_SEARCH_14_PARAMETERS_DEFAULT_CHARGE_STATE_2_probability	1
RESULTS_SEARCH_14_PARAMETERS_DEFAULT_CHARGE_STATE_3_charge	4
RESULTS_SEARCH_14_PARAMETERS_DEFAULT_CHARGE_STATE_3_probability	1
RESULTS_SEARCH_14_PARAMETERS_VERSION	5.0.1.0, 4895
RESULTS_SEARCH_14_PARAMETERS_PARAGON_VERSION	5.0.1.0, 4874
RESULTS_SEARCH_14_PARAMETERS_APPLICATION	ProteinPilot(tm) Software
RESULTS_SEARCH_14_PARAMETERS_PROGROUP_alternativedispositionmaximumfoldprobabilitydrop	100
RESULTS_SEARCH_14_PARAMETERS_PROGROUP_alternativedispositionmaximumfoldscoredrop	2
RESULTS_SEARCH_14_PARAMETERS_PROGROUP_autodiscordantpeptidethreshold	07:12:00
RESULTS_SEARCH_14_PARAMETERS_PROGROUP_bayesconfidencecalclulation	TRUE
RESULTS_SEARCH_14_PARAMETERS_PROGROUP_calibrateconfidence	TRUE
RESULTS_SEARCH_14_PARAMETERS_PROGROUP_compresspeptides	FALSE
RESULTS_SEARCH_14_PARAMETERS_PROGROUP_confidencepercentthresholdforexcludingothersfromquant	15
RESULTS_SEARCH_14_PARAMETERS_PROGROUP_confidencepercentthresholdforincludingselfinquant	15
RESULTS_SEARCH_14_PARAMETERS_PROGROUP_donotstoremspeaklists	FALSE
RESULTS_SEARCH_14_PARAMETERS_PROGROUP_fasta	C:\AB SCIEX\ProteinPilot Data\SearchDatabases\uniprot-Actinidia deliciosa-exosome3-cano-iso-SwissTrEMBL-24042023.fasta
RESULTS_SEARCH_14_PARAMETERS_PROGROUP_featuregroupminpepconf	0.66
RESULTS_SEARCH_14_PARAMETERS_PROGROUP_featuregroupminups	0.47
RESULTS_SEARCH_14_PARAMETERS_PROGROUP_focusingintersection	4
RESULTS_SEARCH_14_PARAMETERS_PROGROUP_focusingminimummatchconfidence	0.1
RESULTS_SEARCH_14_PARAMETERS_PROGROUP_focusingminunusedprotscore	0.1
RESULTS_SEARCH_14_PARAMETERS_PROGROUP_focusingsubsetcutoff	6
RESULTS_SEARCH_14_PARAMETERS_PROGROUP_intersection	1.3
RESULTS_SEARCH_14_PARAMETERS_PROGROUP_minimummatchconfidencecutoff	0.001
RESULTS_SEARCH_14_PARAMETERS_PROGROUP_minunusedprotscore	0.0458
RESULTS_SEARCH_14_PARAMETERS_PROGROUP_subsetcutoff	2
RESULTS_SEARCH_14_PARAMETERS_PROGROUP_unusedprotscorethresholdforexcludingothersfromquant	1.3
RESULTS_SEARCH_14_PARAMETERS_PEAKLIST_count	3884
RESULTS_SEARCH_14_PARAMETERS_PEAKLIST_filenumber	1
RESULTS_SEARCH_14_PARAMETERS_PEAKLIST_original_count	3884
RESULTS_SEARCH_14_PARAMETERS_PEAKLIST_originalfilename	Z:\PC2-Raw-Data\Proteomics\Data\Service\SP0067\230420-Exosome-3.wiff
RESULTS_SEARCH_14_PARAMETERS_PEAKLIST_partnumber	7
RESULTS_SEARCH_14_PARAMETERS_QUANT_TYPE_background_correction	FALSE
RESULTS_SEARCH_14_PARAMETERS_QUANT_TYPE_bias_correction	TRUE
RESULTS_SEARCH_14_PARAMETERS_QUANT_TYPE_keep_extreme_peptides_over_fraction	0
RESULTS_SEARCH_14_PARAMETERS_QUANT_TYPE_low_confidence_check	TRUE
RESULTS_SEARCH_14_PARAMETERS_QUANT_TYPE_low_intensity_check	TRUE
RESULTS_SEARCH_14_PARAMETERS_QUANT_TYPE_median_statistic	TRUE
RESULTS_SEARCH_14_PARAMETERS_QUANT_TYPE_mod_check	TRUE
RESULTS_SEARCH_14_PARAMETERS_QUANT_TYPE_quant_threshold	-1
RESULTS_SEARCH_14_PARAMETERS_QUANT_TYPE_quant_threshold_sn	9
RESULTS_SEARCH_14_PARAMETERS_QUANT_TYPE_separate_searches	FALSE
RESULTS_SEARCH_14_PARAMETERS_QUANT_TYPE_shared_msms_check	TRUE
RESULTS_SEARCH_14_PARAMETERS_PARAGON_METHOD_SETTINGS_UI_SAMPLE_TYPE	Identification
RESULTS_SEARCH_14_PARAMETERS_PARAGON_METHOD_SETTINGS_UI_CYS_ALKYLATION	Iodoacetamide
RESULTS_SEARCH_14_PARAMETERS_PARAGON_METHOD_SETTINGS_UI_DIGESTION	Trypsin
RESULTS_SEARCH_14_PARAMETERS_PARAGON_METHOD_SETTINGS_UI_INSTRUMENT	TripleTOF 5600
RESULTS_SEARCH_14_PARAMETERS_PARAGON_METHOD_SETTINGS_UI_SEARCH_EFFORT	Thorough
RESULTS_SEARCH_14_PARAMETERS_PARAGON_METHOD_SETTINGS_UI_ID_FOCUS	Biological modifications
RESULTS_SEARCH_14_PARAMETERS_PARAGON_METHOD_SETTINGS_UI_USER_NAME	WIN-PVT3EI9I5O2\Administrator
RESULTS_SEARCH_14_PARAMETERS_PARAGON_METHOD_SETTINGS_UI_MACHINE_NAME	WIN-PVT3EI9I5O2
RESULTS_SEARCH_14_PARAMETERS_PARAGON_METHOD_SETTINGS_UI_SEARCH_ID	6.38181e+17
RESULTS_SEARCH_14_PARAMETERS_PARAGON_METHOD_SETTINGS_UI_START_TIME	2023-04-26 13:10:25
RESULTS_SEARCH_14_PARAMETERS_PARAGON_METHOD_SETTINGS_UI_MIN_UNUSED_PROTSCORE	0.0458
RESULTS_SEARCH_14_PARAMETERS_PARAGON_METHOD_SETTINGS_UI_PSPEP	TRUE
RESULTS_SEARCH_15_time_cpu	12468
RESULTS_SEARCH_15_time_duration	16421
RESULTS_SEARCH_15_version	5.0.1.4874
RESULTS_SEARCH_15_xml:id	SEARCH:1:638181114254569735_7
RESULTS_SEARCH_15_PARAMETERS_chemical_data_edited	FALSE
RESULTS_SEARCH_15_PARAMETERS_do_multiprecursor_search	TRUE
RESULTS_SEARCH_15_PARAMETERS_do_reverse_search	TRUE
RESULTS_SEARCH_15_PARAMETERS_max_quant_labels	35
RESULTS_SEARCH_15_PARAMETERS_maxresults	15
RESULTS_SEARCH_15_PARAMETERS_separate_searches	FALSE
RESULTS_SEARCH_15_PARAMETERS_MSTOLERANCE_type	dalton
RESULTS_SEARCH_15_PARAMETERS_MSTOLERANCE_value	0.05
RESULTS_SEARCH_15_PARAMETERS_MSMSTOLERANCE_type	dalton
RESULTS_SEARCH_15_PARAMETERS_MSMSTOLERANCE_value	0.1
RESULTS_SEARCH_15_PARAMETERS_MS_STANDARD_DEVIATION_type	dalton
RESULTS_SEARCH_15_PARAMETERS_MS_STANDARD_DEVIATION_value	0.0011
RESULTS_SEARCH_15_PARAMETERS_MSMS_STANDARD_DEVIATION_type	dalton
RESULTS_SEARCH_15_PARAMETERS_MSMS_STANDARD_DEVIATION_value	0.01
RESULTS_SEARCH_15_PARAMETERS_FASTA_filename	C:\AB SCIEX\ProteinPilot Data\SearchDatabases\uniprot-Actinidia deliciosa-exosome3-cano-iso-SwissTrEMBL-24042023.fasta
RESULTS_SEARCH_15_PARAMETERS_AUTO_CALIBRATION_ms	TRUE
RESULTS_SEARCH_15_PARAMETERS_AUTO_CALIBRATION_msexport	FALSE
RESULTS_SEARCH_15_PARAMETERS_AUTO_CALIBRATION_msms	TRUE
RESULTS_SEARCH_15_PARAMETERS_AUTO_CALIBRATION_msmstolsdratio	2.75
RESULTS_SEARCH_15_PARAMETERS_AUTO_CALIBRATION_mstolsdratio	7
RESULTS_SEARCH_15_PARAMETERS_AUTO_CALIBRATION_squareroot	TRUE
RESULTS_SEARCH_15_PARAMETERS_AUTO_CALIBRATION_type	dalton
RESULTS_SEARCH_15_PARAMETERS_AUTO_CALIBRATION_MCP_d_s_s_f	0.0666667
RESULTS_SEARCH_15_PARAMETERS_AUTO_CALIBRATION_MCP_d_s_w_f	3
RESULTS_SEARCH_15_PARAMETERS_AUTO_CALIBRATION_MCP_m_f_r_mbc	200
RESULTS_SEARCH_15_PARAMETERS_AUTO_CALIBRATION_MCP_m_m_c	10
RESULTS_SEARCH_15_PARAMETERS_AUTO_CALIBRATION_MCP_m_m_f_s	0.25
RESULTS_SEARCH_15_PARAMETERS_AUTO_CALIBRATION_MCP_m_m_p_f	0.33
RESULTS_SEARCH_15_PARAMETERS_AUTO_CALIBRATION_MCP_m_m_p_rms_f	1
RESULTS_SEARCH_15_PARAMETERS_AUTO_CALIBRATION_MCP_m_p_t_f	1
RESULTS_SEARCH_15_PARAMETERS_AUTO_CALIBRATION_MCP_m_r_h_n_b	15
RESULTS_SEARCH_15_PARAMETERS_AUTO_CALIBRATION_MCP_m_z_n_s	99
RESULTS_SEARCH_15_PARAMETERS_AUTO_CALIBRATION_MCP_m_z_s_mn_f_r	0.0666667
RESULTS_SEARCH_15_PARAMETERS_AUTO_CALIBRATION_MCP_m_z_s_mx_f_r	0.1
RESULTS_SEARCH_15_PARAMETERS_MAX_PRECURSORS_FRAGLET	5
RESULTS_SEARCH_15_PARAMETERS_MAX_PRECURSORS_TAGLET	1
RESULTS_SEARCH_15_PARAMETERS_PRECURSORS_DR_FRAGLET	10
RESULTS_SEARCH_15_PARAMETERS_PRECURSORS_DR_TAGLET	1900-01-03
RESULTS_SEARCH_15_PARAMETERS_DEFAULT_CHARGE_STATE_1_charge	2
RESULTS_SEARCH_15_PARAMETERS_DEFAULT_CHARGE_STATE_1_probability	1
RESULTS_SEARCH_15_PARAMETERS_DEFAULT_CHARGE_STATE_2_charge	3
RESULTS_SEARCH_15_PARAMETERS_DEFAULT_CHARGE_STATE_2_probability	1
RESULTS_SEARCH_15_PARAMETERS_DEFAULT_CHARGE_STATE_3_charge	1900-01-04
RESULTS_SEARCH_15_PARAMETERS_DEFAULT_CHARGE_STATE_3_probability	1
RESULTS_SEARCH_15_PARAMETERS_VERSION	5.0.1.0, 4895
RESULTS_SEARCH_15_PARAMETERS_PARAGON_VERSION	5.0.1.0, 4874
RESULTS_SEARCH_15_PARAMETERS_APPLICATION	ProteinPilot(tm) Software
RESULTS_SEARCH_15_PARAMETERS_PROGROUP_alternativedispositionmaximumfoldprobabilitydrop	100
RESULTS_SEARCH_15_PARAMETERS_PROGROUP_alternativedispositionmaximumfoldscoredrop	2
RESULTS_SEARCH_15_PARAMETERS_PROGROUP_autodiscordantpeptidethreshold	0.3
RESULTS_SEARCH_15_PARAMETERS_PROGROUP_bayesconfidencecalclulation	TRUE
RESULTS_SEARCH_15_PARAMETERS_PROGROUP_calibrateconfidence	TRUE
RESULTS_SEARCH_15_PARAMETERS_PROGROUP_compresspeptides	FALSE
RESULTS_SEARCH_15_PARAMETERS_PROGROUP_confidencepercentthresholdforexcludingothersfromquant	15
RESULTS_SEARCH_15_PARAMETERS_PROGROUP_confidencepercentthresholdforincludingselfinquant	15
RESULTS_SEARCH_15_PARAMETERS_PROGROUP_donotstoremspeaklists	FALSE
RESULTS_SEARCH_15_PARAMETERS_PROGROUP_fasta	C:\AB SCIEX\ProteinPilot Data\SearchDatabases\uniprot-Actinidia deliciosa-exosome3-cano-iso-SwissTrEMBL-24042023.fasta
RESULTS_SEARCH_15_PARAMETERS_PROGROUP_featuregroupminpepconf	0.66
RESULTS_SEARCH_15_PARAMETERS_PROGROUP_featuregroupminups	0.47
RESULTS_SEARCH_15_PARAMETERS_PROGROUP_focusingintersection	4
RESULTS_SEARCH_15_PARAMETERS_PROGROUP_focusingminimummatchconfidence	0.1
RESULTS_SEARCH_15_PARAMETERS_PROGROUP_focusingminunusedprotscore	0.1
RESULTS_SEARCH_15_PARAMETERS_PROGROUP_focusingsubsetcutoff	6
RESULTS_SEARCH_15_PARAMETERS_PROGROUP_intersection	1.3
RESULTS_SEARCH_15_PARAMETERS_PROGROUP_minimummatchconfidencecutoff	0.001
RESULTS_SEARCH_15_PARAMETERS_PROGROUP_minunusedprotscore	0.0458
RESULTS_SEARCH_15_PARAMETERS_PROGROUP_subsetcutoff	2
RESULTS_SEARCH_15_PARAMETERS_PROGROUP_unusedprotscorethresholdforexcludingothersfromquant	1.3
RESULTS_SEARCH_15_PARAMETERS_PEAKLIST_count	1910-07-06
RESULTS_SEARCH_15_PARAMETERS_PEAKLIST_filenumber	1
RESULTS_SEARCH_15_PARAMETERS_PEAKLIST_original_count	3840
RESULTS_SEARCH_15_PARAMETERS_PEAKLIST_originalfilename	Z:\PC2-Raw-Data\Proteomics\Data\Service\SP0067\230420-Exosome-3.wiff
RESULTS_SEARCH_15_PARAMETERS_PEAKLIST_partnumber	8
RESULTS_SEARCH_15_PARAMETERS_QUANT_TYPE_background_correction	FALSE
RESULTS_SEARCH_15_PARAMETERS_QUANT_TYPE_bias_correction	TRUE
RESULTS_SEARCH_15_PARAMETERS_QUANT_TYPE_keep_extreme_peptides_over_fraction	0
RESULTS_SEARCH_15_PARAMETERS_QUANT_TYPE_low_confidence_check	TRUE
RESULTS_SEARCH_15_PARAMETERS_QUANT_TYPE_low_intensity_check	TRUE
RESULTS_SEARCH_15_PARAMETERS_QUANT_TYPE_median_statistic	TRUE
RESULTS_SEARCH_15_PARAMETERS_QUANT_TYPE_mod_check	TRUE
RESULTS_SEARCH_15_PARAMETERS_QUANT_TYPE_quant_threshold	-1
RESULTS_SEARCH_15_PARAMETERS_QUANT_TYPE_quant_threshold_sn	9
RESULTS_SEARCH_15_PARAMETERS_QUANT_TYPE_separate_searches	FALSE
RESULTS_SEARCH_15_PARAMETERS_QUANT_TYPE_shared_msms_check	TRUE
RESULTS_SEARCH_15_PARAMETERS_PARAGON_METHOD_SETTINGS_UI_SAMPLE_TYPE	Identification
RESULTS_SEARCH_15_PARAMETERS_PARAGON_METHOD_SETTINGS_UI_CYS_ALKYLATION	Iodoacetamide
RESULTS_SEARCH_15_PARAMETERS_PARAGON_METHOD_SETTINGS_UI_DIGESTION	Trypsin
RESULTS_SEARCH_15_PARAMETERS_PARAGON_METHOD_SETTINGS_UI_INSTRUMENT	TripleTOF 5600
RESULTS_SEARCH_15_PARAMETERS_PARAGON_METHOD_SETTINGS_UI_SEARCH_EFFORT	Thorough
RESULTS_SEARCH_15_PARAMETERS_PARAGON_METHOD_SETTINGS_UI_ID_FOCUS	Biological modifications
RESULTS_SEARCH_15_PARAMETERS_PARAGON_METHOD_SETTINGS_UI_USER_NAME	WIN-PVT3EI9I5O2\Administrator
RESULTS_SEARCH_15_PARAMETERS_PARAGON_METHOD_SETTINGS_UI_MACHINE_NAME	WIN-PVT3EI9I5O2
RESULTS_SEARCH_15_PARAMETERS_PARAGON_METHOD_SETTINGS_UI_SEARCH_ID	6.38181e+17
RESULTS_SEARCH_15_PARAMETERS_PARAGON_METHOD_SETTINGS_UI_START_TIME	2023-04-26 13:10:25
RESULTS_SEARCH_15_PARAMETERS_PARAGON_METHOD_SETTINGS_UI_MIN_UNUSED_PROTSCORE	0.0458
RESULTS_SEARCH_15_PARAMETERS_PARAGON_METHOD_SETTINGS_UI_PSPEP	TRUE
RESULTS_SEARCH_16_time_cpu	277968
RESULTS_SEARCH_16_time_duration	281142
RESULTS_SEARCH_16_version	5.0.1.4874
RESULTS_SEARCH_16_xml:id	SEARCH:2:638181114254569735_7
RESULTS_SEARCH_16_PARAMETERS_chemical_data_edited	FALSE
RESULTS_SEARCH_16_PARAMETERS_do_multiprecursor_search	TRUE
RESULTS_SEARCH_16_PARAMETERS_do_reverse_search	TRUE
RESULTS_SEARCH_16_PARAMETERS_max_quant_labels	35
RESULTS_SEARCH_16_PARAMETERS_maxresults	15
RESULTS_SEARCH_16_PARAMETERS_separate_searches	FALSE
RESULTS_SEARCH_16_PARAMETERS_MSTOLERANCE_type	dalton
RESULTS_SEARCH_16_PARAMETERS_MSTOLERANCE_value	0.05
RESULTS_SEARCH_16_PARAMETERS_MSMSTOLERANCE_type	dalton
RESULTS_SEARCH_16_PARAMETERS_MSMSTOLERANCE_value	0.1
RESULTS_SEARCH_16_PARAMETERS_MS_STANDARD_DEVIATION_type	dalton
RESULTS_SEARCH_16_PARAMETERS_MS_STANDARD_DEVIATION_value	0.0011
RESULTS_SEARCH_16_PARAMETERS_MSMS_STANDARD_DEVIATION_type	dalton
RESULTS_SEARCH_16_PARAMETERS_MSMS_STANDARD_DEVIATION_value	0.01
RESULTS_SEARCH_16_PARAMETERS_FASTA_filename	C:\AB SCIEX\ProteinPilot Data\SearchDatabases\uniprot-Actinidia deliciosa-exosome3-cano-iso-SwissTrEMBL-24042023.fasta
RESULTS_SEARCH_16_PARAMETERS_AUTO_CALIBRATION_ms	TRUE
RESULTS_SEARCH_16_PARAMETERS_AUTO_CALIBRATION_msexport	FALSE
RESULTS_SEARCH_16_PARAMETERS_AUTO_CALIBRATION_msms	TRUE
RESULTS_SEARCH_16_PARAMETERS_AUTO_CALIBRATION_msmstolsdratio	2.75
RESULTS_SEARCH_16_PARAMETERS_AUTO_CALIBRATION_mstolsdratio	7
RESULTS_SEARCH_16_PARAMETERS_AUTO_CALIBRATION_squareroot	TRUE
RESULTS_SEARCH_16_PARAMETERS_AUTO_CALIBRATION_type	dalton
RESULTS_SEARCH_16_PARAMETERS_AUTO_CALIBRATION_MCP_d_s_s_f	0.0666667
RESULTS_SEARCH_16_PARAMETERS_AUTO_CALIBRATION_MCP_d_s_w_f	3
RESULTS_SEARCH_16_PARAMETERS_AUTO_CALIBRATION_MCP_m_f_r_mbc	200
RESULTS_SEARCH_16_PARAMETERS_AUTO_CALIBRATION_MCP_m_m_c	10
RESULTS_SEARCH_16_PARAMETERS_AUTO_CALIBRATION_MCP_m_m_f_s	0.25
RESULTS_SEARCH_16_PARAMETERS_AUTO_CALIBRATION_MCP_m_m_p_f	0.33
RESULTS_SEARCH_16_PARAMETERS_AUTO_CALIBRATION_MCP_m_m_p_rms_f	1
RESULTS_SEARCH_16_PARAMETERS_AUTO_CALIBRATION_MCP_m_p_t_f	1
RESULTS_SEARCH_16_PARAMETERS_AUTO_CALIBRATION_MCP_m_r_h_n_b	15
RESULTS_SEARCH_16_PARAMETERS_AUTO_CALIBRATION_MCP_m_z_n_s	99
RESULTS_SEARCH_16_PARAMETERS_AUTO_CALIBRATION_MCP_m_z_s_mn_f_r	0.0666667
RESULTS_SEARCH_16_PARAMETERS_AUTO_CALIBRATION_MCP_m_z_s_mx_f_r	0.1
RESULTS_SEARCH_16_PARAMETERS_MAX_PRECURSORS_FRAGLET	5
RESULTS_SEARCH_16_PARAMETERS_MAX_PRECURSORS_TAGLET	1
RESULTS_SEARCH_16_PARAMETERS_PRECURSORS_DR_FRAGLET	10
RESULTS_SEARCH_16_PARAMETERS_PRECURSORS_DR_TAGLET	3
RESULTS_SEARCH_16_PARAMETERS_DEFAULT_CHARGE_STATE_1_charge	2
RESULTS_SEARCH_16_PARAMETERS_DEFAULT_CHARGE_STATE_1_probability	1
RESULTS_SEARCH_16_PARAMETERS_DEFAULT_CHARGE_STATE_2_charge	3
RESULTS_SEARCH_16_PARAMETERS_DEFAULT_CHARGE_STATE_2_probability	1
RESULTS_SEARCH_16_PARAMETERS_DEFAULT_CHARGE_STATE_3_charge	4
RESULTS_SEARCH_16_PARAMETERS_DEFAULT_CHARGE_STATE_3_probability	1
RESULTS_SEARCH_16_PARAMETERS_VERSION	5.0.1.0, 4895
RESULTS_SEARCH_16_PARAMETERS_PARAGON_VERSION	5.0.1.0, 4874
RESULTS_SEARCH_16_PARAMETERS_APPLICATION	ProteinPilot(tm) Software
RESULTS_SEARCH_16_PARAMETERS_PROGROUP_alternativedispositionmaximumfoldprobabilitydrop	100
RESULTS_SEARCH_16_PARAMETERS_PROGROUP_alternativedispositionmaximumfoldscoredrop	2
RESULTS_SEARCH_16_PARAMETERS_PROGROUP_autodiscordantpeptidethreshold	0.3
RESULTS_SEARCH_16_PARAMETERS_PROGROUP_bayesconfidencecalclulation	TRUE
RESULTS_SEARCH_16_PARAMETERS_PROGROUP_calibrateconfidence	TRUE
RESULTS_SEARCH_16_PARAMETERS_PROGROUP_compresspeptides	FALSE
RESULTS_SEARCH_16_PARAMETERS_PROGROUP_confidencepercentthresholdforexcludingothersfromquant	15
RESULTS_SEARCH_16_PARAMETERS_PROGROUP_confidencepercentthresholdforincludingselfinquant	15
RESULTS_SEARCH_16_PARAMETERS_PROGROUP_donotstoremspeaklists	FALSE
RESULTS_SEARCH_16_PARAMETERS_PROGROUP_fasta	C:\AB SCIEX\ProteinPilot Data\SearchDatabases\uniprot-Actinidia deliciosa-exosome3-cano-iso-SwissTrEMBL-24042023.fasta
RESULTS_SEARCH_16_PARAMETERS_PROGROUP_featuregroupminpepconf	0.66
RESULTS_SEARCH_16_PARAMETERS_PROGROUP_featuregroupminups	0.47
RESULTS_SEARCH_16_PARAMETERS_PROGROUP_focusingintersection	1900-01-04
RESULTS_SEARCH_16_PARAMETERS_PROGROUP_focusingminimummatchconfidence	0.1
RESULTS_SEARCH_16_PARAMETERS_PROGROUP_focusingminunusedprotscore	0.1
RESULTS_SEARCH_16_PARAMETERS_PROGROUP_focusingsubsetcutoff	6
RESULTS_SEARCH_16_PARAMETERS_PROGROUP_intersection	1.3
RESULTS_SEARCH_16_PARAMETERS_PROGROUP_minimummatchconfidencecutoff	00:01:26.400000
RESULTS_SEARCH_16_PARAMETERS_PROGROUP_minunusedprotscore	01:05:57.120000
RESULTS_SEARCH_16_PARAMETERS_PROGROUP_subsetcutoff	2
RESULTS_SEARCH_16_PARAMETERS_PROGROUP_unusedprotscorethresholdforexcludingothersfromquant	1.3
RESULTS_SEARCH_16_PARAMETERS_PEAKLIST_count	3840
RESULTS_SEARCH_16_PARAMETERS_PEAKLIST_filenumber	1
RESULTS_SEARCH_16_PARAMETERS_PEAKLIST_original_count	3840
RESULTS_SEARCH_16_PARAMETERS_PEAKLIST_originalfilename	Z:\PC2-Raw-Data\Proteomics\Data\Service\SP0067\230420-Exosome-3.wiff
RESULTS_SEARCH_16_PARAMETERS_PEAKLIST_partnumber	8
RESULTS_SEARCH_16_PARAMETERS_QUANT_TYPE_background_correction	FALSE
RESULTS_SEARCH_16_PARAMETERS_QUANT_TYPE_bias_correction	TRUE
RESULTS_SEARCH_16_PARAMETERS_QUANT_TYPE_keep_extreme_peptides_over_fraction	0
RESULTS_SEARCH_16_PARAMETERS_QUANT_TYPE_low_confidence_check	TRUE
RESULTS_SEARCH_16_PARAMETERS_QUANT_TYPE_low_intensity_check	TRUE
RESULTS_SEARCH_16_PARAMETERS_QUANT_TYPE_median_statistic	TRUE
RESULTS_SEARCH_16_PARAMETERS_QUANT_TYPE_mod_check	TRUE
RESULTS_SEARCH_16_PARAMETERS_QUANT_TYPE_quant_threshold	-1
RESULTS_SEARCH_16_PARAMETERS_QUANT_TYPE_quant_threshold_sn	9
RESULTS_SEARCH_16_PARAMETERS_QUANT_TYPE_separate_searches	FALSE
RESULTS_SEARCH_16_PARAMETERS_QUANT_TYPE_shared_msms_check	TRUE
RESULTS_SEARCH_16_PARAMETERS_PARAGON_METHOD_SETTINGS_UI_SAMPLE_TYPE	Identification
RESULTS_SEARCH_16_PARAMETERS_PARAGON_METHOD_SETTINGS_UI_CYS_ALKYLATION	Iodoacetamide
RESULTS_SEARCH_16_PARAMETERS_PARAGON_METHOD_SETTINGS_UI_DIGESTION	Trypsin
RESULTS_SEARCH_16_PARAMETERS_PARAGON_METHOD_SETTINGS_UI_INSTRUMENT	TripleTOF 5600
RESULTS_SEARCH_16_PARAMETERS_PARAGON_METHOD_SETTINGS_UI_SEARCH_EFFORT	Thorough
RESULTS_SEARCH_16_PARAMETERS_PARAGON_METHOD_SETTINGS_UI_ID_FOCUS	Biological modifications
RESULTS_SEARCH_16_PARAMETERS_PARAGON_METHOD_SETTINGS_UI_USER_NAME	WIN-PVT3EI9I5O2\Administrator
RESULTS_SEARCH_16_PARAMETERS_PARAGON_METHOD_SETTINGS_UI_MACHINE_NAME	WIN-PVT3EI9I5O2
RESULTS_SEARCH_16_PARAMETERS_PARAGON_METHOD_SETTINGS_UI_SEARCH_ID	6.38181e+17
RESULTS_SEARCH_16_PARAMETERS_PARAGON_METHOD_SETTINGS_UI_START_TIME	2023-04-26 13:10:25
RESULTS_SEARCH_16_PARAMETERS_PARAGON_METHOD_SETTINGS_UI_MIN_UNUSED_PROTSCORE	0.0458
RESULTS_SEARCH_16_PARAMETERS_PARAGON_METHOD_SETTINGS_UI_PSPEP	TRUE
RESULTS_SEARCH_17_time_cpu	12703
RESULTS_SEARCH_17_time_duration	13921
RESULTS_SEARCH_17_version	5.0.1.4874
RESULTS_SEARCH_17_xml:id	SEARCH:1:638181114254569735_8
RESULTS_SEARCH_17_PARAMETERS_chemical_data_edited	FALSE
RESULTS_SEARCH_17_PARAMETERS_do_multiprecursor_search	TRUE
RESULTS_SEARCH_17_PARAMETERS_do_reverse_search	TRUE
RESULTS_SEARCH_17_PARAMETERS_max_quant_labels	35
RESULTS_SEARCH_17_PARAMETERS_maxresults	15
RESULTS_SEARCH_17_PARAMETERS_separate_searches	FALSE
RESULTS_SEARCH_17_PARAMETERS_MSTOLERANCE_type	dalton
RESULTS_SEARCH_17_PARAMETERS_MSTOLERANCE_value	0.05
RESULTS_SEARCH_17_PARAMETERS_MSMSTOLERANCE_type	dalton
RESULTS_SEARCH_17_PARAMETERS_MSMSTOLERANCE_value	0.1
RESULTS_SEARCH_17_PARAMETERS_MS_STANDARD_DEVIATION_type	dalton
RESULTS_SEARCH_17_PARAMETERS_MS_STANDARD_DEVIATION_value	0.0011
RESULTS_SEARCH_17_PARAMETERS_MSMS_STANDARD_DEVIATION_type	dalton
RESULTS_SEARCH_17_PARAMETERS_MSMS_STANDARD_DEVIATION_value	0.01
RESULTS_SEARCH_17_PARAMETERS_FASTA_filename	C:\AB SCIEX\ProteinPilot Data\SearchDatabases\uniprot-Actinidia deliciosa-exosome3-cano-iso-SwissTrEMBL-24042023.fasta
RESULTS_SEARCH_17_PARAMETERS_AUTO_CALIBRATION_ms	TRUE
RESULTS_SEARCH_17_PARAMETERS_AUTO_CALIBRATION_msexport	FALSE
RESULTS_SEARCH_17_PARAMETERS_AUTO_CALIBRATION_msms	TRUE
RESULTS_SEARCH_17_PARAMETERS_AUTO_CALIBRATION_msmstolsdratio	2.75
RESULTS_SEARCH_17_PARAMETERS_AUTO_CALIBRATION_mstolsdratio	7
RESULTS_SEARCH_17_PARAMETERS_AUTO_CALIBRATION_squareroot	TRUE
RESULTS_SEARCH_17_PARAMETERS_AUTO_CALIBRATION_type	dalton
RESULTS_SEARCH_17_PARAMETERS_AUTO_CALIBRATION_MCP_d_s_s_f	0.0666667
RESULTS_SEARCH_17_PARAMETERS_AUTO_CALIBRATION_MCP_d_s_w_f	3
RESULTS_SEARCH_17_PARAMETERS_AUTO_CALIBRATION_MCP_m_f_r_mbc	200
RESULTS_SEARCH_17_PARAMETERS_AUTO_CALIBRATION_MCP_m_m_c	10
RESULTS_SEARCH_17_PARAMETERS_AUTO_CALIBRATION_MCP_m_m_f_s	0.25
RESULTS_SEARCH_17_PARAMETERS_AUTO_CALIBRATION_MCP_m_m_p_f	0.33
RESULTS_SEARCH_17_PARAMETERS_AUTO_CALIBRATION_MCP_m_m_p_rms_f	1
RESULTS_SEARCH_17_PARAMETERS_AUTO_CALIBRATION_MCP_m_p_t_f	1
RESULTS_SEARCH_17_PARAMETERS_AUTO_CALIBRATION_MCP_m_r_h_n_b	15
RESULTS_SEARCH_17_PARAMETERS_AUTO_CALIBRATION_MCP_m_z_n_s	99
RESULTS_SEARCH_17_PARAMETERS_AUTO_CALIBRATION_MCP_m_z_s_mn_f_r	0.0666667
RESULTS_SEARCH_17_PARAMETERS_AUTO_CALIBRATION_MCP_m_z_s_mx_f_r	0.1
RESULTS_SEARCH_17_PARAMETERS_MAX_PRECURSORS_FRAGLET	5
RESULTS_SEARCH_17_PARAMETERS_MAX_PRECURSORS_TAGLET	1
RESULTS_SEARCH_17_PARAMETERS_PRECURSORS_DR_FRAGLET	10
RESULTS_SEARCH_17_PARAMETERS_PRECURSORS_DR_TAGLET	3
RESULTS_SEARCH_17_PARAMETERS_DEFAULT_CHARGE_STATE_1_charge	2
RESULTS_SEARCH_17_PARAMETERS_DEFAULT_CHARGE_STATE_1_probability	1
RESULTS_SEARCH_17_PARAMETERS_DEFAULT_CHARGE_STATE_2_charge	3
RESULTS_SEARCH_17_PARAMETERS_DEFAULT_CHARGE_STATE_2_probability	1
RESULTS_SEARCH_17_PARAMETERS_DEFAULT_CHARGE_STATE_3_charge	4
RESULTS_SEARCH_17_PARAMETERS_DEFAULT_CHARGE_STATE_3_probability	1
RESULTS_SEARCH_17_PARAMETERS_VERSION	5.0.1.0, 4895
RESULTS_SEARCH_17_PARAMETERS_PARAGON_VERSION	5.0.1.0, 4874
RESULTS_SEARCH_17_PARAMETERS_APPLICATION	ProteinPilot(tm) Software
RESULTS_SEARCH_17_PARAMETERS_PROGROUP_alternativedispositionmaximumfoldprobabilitydrop	100
RESULTS_SEARCH_17_PARAMETERS_PROGROUP_alternativedispositionmaximumfoldscoredrop	2
RESULTS_SEARCH_17_PARAMETERS_PROGROUP_autodiscordantpeptidethreshold	0.3
RESULTS_SEARCH_17_PARAMETERS_PROGROUP_bayesconfidencecalclulation	TRUE
RESULTS_SEARCH_17_PARAMETERS_PROGROUP_calibrateconfidence	TRUE
RESULTS_SEARCH_17_PARAMETERS_PROGROUP_compresspeptides	FALSE
RESULTS_SEARCH_17_PARAMETERS_PROGROUP_confidencepercentthresholdforexcludingothersfromquant	15
RESULTS_SEARCH_17_PARAMETERS_PROGROUP_confidencepercentthresholdforincludingselfinquant	15
RESULTS_SEARCH_17_PARAMETERS_PROGROUP_donotstoremspeaklists	FALSE
RESULTS_SEARCH_17_PARAMETERS_PROGROUP_fasta	C:\AB SCIEX\ProteinPilot Data\SearchDatabases\uniprot-Actinidia deliciosa-exosome3-cano-iso-SwissTrEMBL-24042023.fasta
RESULTS_SEARCH_17_PARAMETERS_PROGROUP_featuregroupminpepconf	0.66
RESULTS_SEARCH_17_PARAMETERS_PROGROUP_featuregroupminups	0.47
RESULTS_SEARCH_17_PARAMETERS_PROGROUP_focusingintersection	4
RESULTS_SEARCH_17_PARAMETERS_PROGROUP_focusingminimummatchconfidence	0.1
RESULTS_SEARCH_17_PARAMETERS_PROGROUP_focusingminunusedprotscore	0.1
RESULTS_SEARCH_17_PARAMETERS_PROGROUP_focusingsubsetcutoff	6
RESULTS_SEARCH_17_PARAMETERS_PROGROUP_intersection	1.3
RESULTS_SEARCH_17_PARAMETERS_PROGROUP_minimummatchconfidencecutoff	0.001
RESULTS_SEARCH_17_PARAMETERS_PROGROUP_minunusedprotscore	0.0458
RESULTS_SEARCH_17_PARAMETERS_PROGROUP_subsetcutoff	2
RESULTS_SEARCH_17_PARAMETERS_PROGROUP_unusedprotscorethresholdforexcludingothersfromquant	1.3
RESULTS_SEARCH_17_PARAMETERS_PEAKLIST_count	3835
RESULTS_SEARCH_17_PARAMETERS_PEAKLIST_filenumber	1
RESULTS_SEARCH_17_PARAMETERS_PEAKLIST_original_count	3835
RESULTS_SEARCH_17_PARAMETERS_PEAKLIST_originalfilename	Z:\PC2-Raw-Data\Proteomics\Data\Service\SP0067\230420-Exosome-3.wiff
RESULTS_SEARCH_17_PARAMETERS_PEAKLIST_partnumber	9
RESULTS_SEARCH_17_PARAMETERS_QUANT_TYPE_background_correction	FALSE
RESULTS_SEARCH_17_PARAMETERS_QUANT_TYPE_bias_correction	TRUE
RESULTS_SEARCH_17_PARAMETERS_QUANT_TYPE_keep_extreme_peptides_over_fraction	0
RESULTS_SEARCH_17_PARAMETERS_QUANT_TYPE_low_confidence_check	TRUE
RESULTS_SEARCH_17_PARAMETERS_QUANT_TYPE_low_intensity_check	TRUE
RESULTS_SEARCH_17_PARAMETERS_QUANT_TYPE_median_statistic	TRUE
RESULTS_SEARCH_17_PARAMETERS_QUANT_TYPE_mod_check	TRUE
RESULTS_SEARCH_17_PARAMETERS_QUANT_TYPE_quant_threshold	-1
RESULTS_SEARCH_17_PARAMETERS_QUANT_TYPE_quant_threshold_sn	9
RESULTS_SEARCH_17_PARAMETERS_QUANT_TYPE_separate_searches	FALSE
RESULTS_SEARCH_17_PARAMETERS_QUANT_TYPE_shared_msms_check	TRUE
RESULTS_SEARCH_17_PARAMETERS_PARAGON_METHOD_SETTINGS_UI_SAMPLE_TYPE	Identification
RESULTS_SEARCH_17_PARAMETERS_PARAGON_METHOD_SETTINGS_UI_CYS_ALKYLATION	Iodoacetamide
RESULTS_SEARCH_17_PARAMETERS_PARAGON_METHOD_SETTINGS_UI_DIGESTION	Trypsin
RESULTS_SEARCH_17_PARAMETERS_PARAGON_METHOD_SETTINGS_UI_INSTRUMENT	TripleTOF 5600
RESULTS_SEARCH_17_PARAMETERS_PARAGON_METHOD_SETTINGS_UI_SEARCH_EFFORT	Thorough
RESULTS_SEARCH_17_PARAMETERS_PARAGON_METHOD_SETTINGS_UI_ID_FOCUS	Biological modifications
RESULTS_SEARCH_17_PARAMETERS_PARAGON_METHOD_SETTINGS_UI_USER_NAME	WIN-PVT3EI9I5O2\Administrator
RESULTS_SEARCH_17_PARAMETERS_PARAGON_METHOD_SETTINGS_UI_MACHINE_NAME	WIN-PVT3EI9I5O2
RESULTS_SEARCH_17_PARAMETERS_PARAGON_METHOD_SETTINGS_UI_SEARCH_ID	6.38181e+17
RESULTS_SEARCH_17_PARAMETERS_PARAGON_METHOD_SETTINGS_UI_START_TIME	2023-04-26 13:10:25
RESULTS_SEARCH_17_PARAMETERS_PARAGON_METHOD_SETTINGS_UI_MIN_UNUSED_PROTSCORE	0.0458
RESULTS_SEARCH_17_PARAMETERS_PARAGON_METHOD_SETTINGS_UI_PSPEP	TRUE
RESULTS_SEARCH_18_time_cpu	300484
RESULTS_SEARCH_18_time_duration	303033
RESULTS_SEARCH_18_version	5.0.1.4874
RESULTS_SEARCH_18_xml:id	SEARCH:2:638181114254569735_8
RESULTS_SEARCH_18_PARAMETERS_chemical_data_edited	FALSE
RESULTS_SEARCH_18_PARAMETERS_do_multiprecursor_search	TRUE
RESULTS_SEARCH_18_PARAMETERS_do_reverse_search	TRUE
RESULTS_SEARCH_18_PARAMETERS_max_quant_labels	35
RESULTS_SEARCH_18_PARAMETERS_maxresults	15
RESULTS_SEARCH_18_PARAMETERS_separate_searches	FALSE
RESULTS_SEARCH_18_PARAMETERS_MSTOLERANCE_type	dalton
RESULTS_SEARCH_18_PARAMETERS_MSTOLERANCE_value	0.05
RESULTS_SEARCH_18_PARAMETERS_MSMSTOLERANCE_type	dalton
RESULTS_SEARCH_18_PARAMETERS_MSMSTOLERANCE_value	0.1
RESULTS_SEARCH_18_PARAMETERS_MS_STANDARD_DEVIATION_type	dalton
RESULTS_SEARCH_18_PARAMETERS_MS_STANDARD_DEVIATION_value	0.0011
RESULTS_SEARCH_18_PARAMETERS_MSMS_STANDARD_DEVIATION_type	dalton
RESULTS_SEARCH_18_PARAMETERS_MSMS_STANDARD_DEVIATION_value	0.01
RESULTS_SEARCH_18_PARAMETERS_FASTA_filename	C:\AB SCIEX\ProteinPilot Data\SearchDatabases\uniprot-Actinidia deliciosa-exosome3-cano-iso-SwissTrEMBL-24042023.fasta
RESULTS_SEARCH_18_PARAMETERS_AUTO_CALIBRATION_ms	TRUE
RESULTS_SEARCH_18_PARAMETERS_AUTO_CALIBRATION_msexport	FALSE
RESULTS_SEARCH_18_PARAMETERS_AUTO_CALIBRATION_msms	TRUE
RESULTS_SEARCH_18_PARAMETERS_AUTO_CALIBRATION_msmstolsdratio	2.75
RESULTS_SEARCH_18_PARAMETERS_AUTO_CALIBRATION_mstolsdratio	7
RESULTS_SEARCH_18_PARAMETERS_AUTO_CALIBRATION_squareroot	TRUE
RESULTS_SEARCH_18_PARAMETERS_AUTO_CALIBRATION_type	dalton
RESULTS_SEARCH_18_PARAMETERS_AUTO_CALIBRATION_MCP_d_s_s_f	0.0666667
RESULTS_SEARCH_18_PARAMETERS_AUTO_CALIBRATION_MCP_d_s_w_f	3
RESULTS_SEARCH_18_PARAMETERS_AUTO_CALIBRATION_MCP_m_f_r_mbc	200
RESULTS_SEARCH_18_PARAMETERS_AUTO_CALIBRATION_MCP_m_m_c	10
RESULTS_SEARCH_18_PARAMETERS_AUTO_CALIBRATION_MCP_m_m_f_s	0.25
RESULTS_SEARCH_18_PARAMETERS_AUTO_CALIBRATION_MCP_m_m_p_f	0.33
RESULTS_SEARCH_18_PARAMETERS_AUTO_CALIBRATION_MCP_m_m_p_rms_f	1
RESULTS_SEARCH_18_PARAMETERS_AUTO_CALIBRATION_MCP_m_p_t_f	1
RESULTS_SEARCH_18_PARAMETERS_AUTO_CALIBRATION_MCP_m_r_h_n_b	15
RESULTS_SEARCH_18_PARAMETERS_AUTO_CALIBRATION_MCP_m_z_n_s	99
RESULTS_SEARCH_18_PARAMETERS_AUTO_CALIBRATION_MCP_m_z_s_mn_f_r	0.0666667
RESULTS_SEARCH_18_PARAMETERS_AUTO_CALIBRATION_MCP_m_z_s_mx_f_r	0.1
RESULTS_SEARCH_18_PARAMETERS_MAX_PRECURSORS_FRAGLET	5
RESULTS_SEARCH_18_PARAMETERS_MAX_PRECURSORS_TAGLET	1
RESULTS_SEARCH_18_PARAMETERS_PRECURSORS_DR_FRAGLET	10
RESULTS_SEARCH_18_PARAMETERS_PRECURSORS_DR_TAGLET	3
RESULTS_SEARCH_18_PARAMETERS_DEFAULT_CHARGE_STATE_1_charge	2
RESULTS_SEARCH_18_PARAMETERS_DEFAULT_CHARGE_STATE_1_probability	1
RESULTS_SEARCH_18_PARAMETERS_DEFAULT_CHARGE_STATE_2_charge	3
RESULTS_SEARCH_18_PARAMETERS_DEFAULT_CHARGE_STATE_2_probability	1
RESULTS_SEARCH_18_PARAMETERS_DEFAULT_CHARGE_STATE_3_charge	4
RESULTS_SEARCH_18_PARAMETERS_DEFAULT_CHARGE_STATE_3_probability	1
RESULTS_SEARCH_18_PARAMETERS_VERSION	5.0.1.0, 4895
RESULTS_SEARCH_18_PARAMETERS_PARAGON_VERSION	5.0.1.0, 4874
RESULTS_SEARCH_18_PARAMETERS_APPLICATION	ProteinPilot(tm) Software
RESULTS_SEARCH_18_PARAMETERS_PROGROUP_alternativedispositionmaximumfoldprobabilitydrop	100
RESULTS_SEARCH_18_PARAMETERS_PROGROUP_alternativedispositionmaximumfoldscoredrop	2
RESULTS_SEARCH_18_PARAMETERS_PROGROUP_autodiscordantpeptidethreshold	0.3
RESULTS_SEARCH_18_PARAMETERS_PROGROUP_bayesconfidencecalclulation	TRUE
RESULTS_SEARCH_18_PARAMETERS_PROGROUP_calibrateconfidence	TRUE
RESULTS_SEARCH_18_PARAMETERS_PROGROUP_compresspeptides	FALSE
RESULTS_SEARCH_18_PARAMETERS_PROGROUP_confidencepercentthresholdforexcludingothersfromquant	1900-01-15
RESULTS_SEARCH_18_PARAMETERS_PROGROUP_confidencepercentthresholdforincludingselfinquant	15
RESULTS_SEARCH_18_PARAMETERS_PROGROUP_donotstoremspeaklists	FALSE
RESULTS_SEARCH_18_PARAMETERS_PROGROUP_fasta	C:\AB SCIEX\ProteinPilot Data\SearchDatabases\uniprot-Actinidia deliciosa-exosome3-cano-iso-SwissTrEMBL-24042023.fasta
RESULTS_SEARCH_18_PARAMETERS_PROGROUP_featuregroupminpepconf	0.66
RESULTS_SEARCH_18_PARAMETERS_PROGROUP_featuregroupminups	0.47
RESULTS_SEARCH_18_PARAMETERS_PROGROUP_focusingintersection	4
RESULTS_SEARCH_18_PARAMETERS_PROGROUP_focusingminimummatchconfidence	0.1
RESULTS_SEARCH_18_PARAMETERS_PROGROUP_focusingminunusedprotscore	0.1
RESULTS_SEARCH_18_PARAMETERS_PROGROUP_focusingsubsetcutoff	1900-01-06
RESULTS_SEARCH_18_PARAMETERS_PROGROUP_intersection	1.3
RESULTS_SEARCH_18_PARAMETERS_PROGROUP_minimummatchconfidencecutoff	0.001
RESULTS_SEARCH_18_PARAMETERS_PROGROUP_minunusedprotscore	0.0458
RESULTS_SEARCH_18_PARAMETERS_PROGROUP_subsetcutoff	2
RESULTS_SEARCH_18_PARAMETERS_PROGROUP_unusedprotscorethresholdforexcludingothersfromquant	1.3
RESULTS_SEARCH_18_PARAMETERS_PEAKLIST_count	3835
RESULTS_SEARCH_18_PARAMETERS_PEAKLIST_filenumber	1
RESULTS_SEARCH_18_PARAMETERS_PEAKLIST_original_count	3835
RESULTS_SEARCH_18_PARAMETERS_PEAKLIST_originalfilename	Z:\PC2-Raw-Data\Proteomics\Data\Service\SP0067\230420-Exosome-3.wiff
RESULTS_SEARCH_18_PARAMETERS_PEAKLIST_partnumber	9
RESULTS_SEARCH_18_PARAMETERS_QUANT_TYPE_background_correction	FALSE
RESULTS_SEARCH_18_PARAMETERS_QUANT_TYPE_bias_correction	TRUE
RESULTS_SEARCH_18_PARAMETERS_QUANT_TYPE_keep_extreme_peptides_over_fraction	0
RESULTS_SEARCH_18_PARAMETERS_QUANT_TYPE_low_confidence_check	TRUE
RESULTS_SEARCH_18_PARAMETERS_QUANT_TYPE_low_intensity_check	TRUE
RESULTS_SEARCH_18_PARAMETERS_QUANT_TYPE_median_statistic	TRUE
RESULTS_SEARCH_18_PARAMETERS_QUANT_TYPE_mod_check	TRUE
RESULTS_SEARCH_18_PARAMETERS_QUANT_TYPE_quant_threshold	-1
RESULTS_SEARCH_18_PARAMETERS_QUANT_TYPE_quant_threshold_sn	9
RESULTS_SEARCH_18_PARAMETERS_QUANT_TYPE_separate_searches	FALSE
RESULTS_SEARCH_18_PARAMETERS_QUANT_TYPE_shared_msms_check	TRUE
RESULTS_SEARCH_18_PARAMETERS_PARAGON_METHOD_SETTINGS_UI_SAMPLE_TYPE	Identification
RESULTS_SEARCH_18_PARAMETERS_PARAGON_METHOD_SETTINGS_UI_CYS_ALKYLATION	Iodoacetamide
RESULTS_SEARCH_18_PARAMETERS_PARAGON_METHOD_SETTINGS_UI_DIGESTION	Trypsin
RESULTS_SEARCH_18_PARAMETERS_PARAGON_METHOD_SETTINGS_UI_INSTRUMENT	TripleTOF 5600
RESULTS_SEARCH_18_PARAMETERS_PARAGON_METHOD_SETTINGS_UI_SEARCH_EFFORT	Thorough
RESULTS_SEARCH_18_PARAMETERS_PARAGON_METHOD_SETTINGS_UI_ID_FOCUS	Biological modifications
RESULTS_SEARCH_18_PARAMETERS_PARAGON_METHOD_SETTINGS_UI_USER_NAME	WIN-PVT3EI9I5O2\Administrator
RESULTS_SEARCH_18_PARAMETERS_PARAGON_METHOD_SETTINGS_UI_MACHINE_NAME	WIN-PVT3EI9I5O2
RESULTS_SEARCH_18_PARAMETERS_PARAGON_METHOD_SETTINGS_UI_SEARCH_ID	6.38181e+17
RESULTS_SEARCH_18_PARAMETERS_PARAGON_METHOD_SETTINGS_UI_START_TIME	2023-04-26 13:10:25
RESULTS_SEARCH_18_PARAMETERS_PARAGON_METHOD_SETTINGS_UI_MIN_UNUSED_PROTSCORE	0.0458
RESULTS_SEARCH_18_PARAMETERS_PARAGON_METHOD_SETTINGS_UI_PSPEP	TRUE
RESULTS_GROUPRESULTSUMMARY_1_confidence	0.99
RESULTS_GROUPRESULTSUMMARY_1_distinctpeptides	394
RESULTS_GROUPRESULTSUMMARY_1_proteinsbeforegroupping	26
RESULTS_GROUPRESULTSUMMARY_1_proteinsidentified	18
RESULTS_GROUPRESULTSUMMARY_1_spectraidentified	1061
RESULTS_GROUPRESULTSUMMARY_2_confidence	0.95
RESULTS_GROUPRESULTSUMMARY_2_distinctpeptides	403
RESULTS_GROUPRESULTSUMMARY_2_proteinsbeforegroupping	42
RESULTS_GROUPRESULTSUMMARY_2_proteinsidentified	22
RESULTS_GROUPRESULTSUMMARY_2_spectraidentified	1071
RESULTS_GROUPRESULTSUMMARY_3_confidence	0.66
RESULTS_GROUPRESULTSUMMARY_3_distinctpeptides	403
RESULTS_GROUPRESULTSUMMARY_3_proteinsbeforegroupping	42
RESULTS_GROUPRESULTSUMMARY_3_proteinsidentified	22
RESULTS_GROUPRESULTSUMMARY_3_spectraidentified	1071
RESULTS_GROUPRESULTSUMMARY_4_confidence	0.100088
RESULTS_GROUPRESULTSUMMARY_4_distinctpeptides	455
RESULTS_GROUPRESULTSUMMARY_4_proteinsbeforegroupping	58
RESULTS_GROUPRESULTSUMMARY_4_proteinsidentified	33
RESULTS_GROUPRESULTSUMMARY_4_spectraidentified	1177

## Sheet: Metadata Calculations
	Subsearch	Search string	present		File index down	Part number	Spectra - 'original'	Spectra 'count' - non-empty?	max original Spectra for part	Max non-empty spectra for part	File Index for first only
	1	RESULTS_SEARCH_1_PARAMETERS_PEAKLIST_rawdatafilename		Z:\PC2-Raw-Data\Proteomics\Data\Service\SP0067\230420-Exosome-3.wiff	1	1	3866	3866	3866	3866	1
	2	RESULTS_SEARCH_2_PARAMETERS_PEAKLIST_rawdatafilename		Z:\PC2-Raw-Data\Proteomics\Data\Service\SP0067\230420-Exosome-3.wiff	1	1	3866	3866
	3	RESULTS_SEARCH_3_PARAMETERS_PEAKLIST_rawdatafilename		Z:\PC2-Raw-Data\Proteomics\Data\Service\SP0067\230420-Exosome-3.wiff	1	2	3870	3870	3870	3870
1 if Rapid, 2 if Thor	4	RESULTS_SEARCH_4_PARAMETERS_PEAKLIST_rawdatafilename		Z:\PC2-Raw-Data\Proteomics\Data\Service\SP0067\230420-Exosome-3.wiff	1	2	3870	3870
2	5	RESULTS_SEARCH_5_PARAMETERS_PEAKLIST_rawdatafilename		Z:\PC2-Raw-Data\Proteomics\Data\Service\SP0067\230420-Exosome-3.wiff	1	3	3861	3861	3861	3861
	6	RESULTS_SEARCH_6_PARAMETERS_PEAKLIST_rawdatafilename		Z:\PC2-Raw-Data\Proteomics\Data\Service\SP0067\230420-Exosome-3.wiff	1	3	3861	3861
# Segments	7	RESULTS_SEARCH_7_PARAMETERS_PEAKLIST_rawdatafilename		Z:\PC2-Raw-Data\Proteomics\Data\Service\SP0067\230420-Exosome-3.wiff	1	4	3847	3847	3847	3847
18	8	RESULTS_SEARCH_8_PARAMETERS_PEAKLIST_rawdatafilename		Z:\PC2-Raw-Data\Proteomics\Data\Service\SP0067\230420-Exosome-3.wiff	1	4	3847	3847
(max is 1000 segments)	9	RESULTS_SEARCH_9_PARAMETERS_PEAKLIST_rawdatafilename		Z:\PC2-Raw-Data\Proteomics\Data\Service\SP0067\230420-Exosome-3.wiff	1	5	3874	3874	3874	3874
	10	RESULTS_SEARCH_10_PARAMETERS_PEAKLIST_rawdatafilename		Z:\PC2-Raw-Data\Proteomics\Data\Service\SP0067\230420-Exosome-3.wiff	1	5	3874	3874
	11	RESULTS_SEARCH_11_PARAMETERS_PEAKLIST_rawdatafilename		Z:\PC2-Raw-Data\Proteomics\Data\Service\SP0067\230420-Exosome-3.wiff	1	6	3847	3847	3847	3847
	12	RESULTS_SEARCH_12_PARAMETERS_PEAKLIST_rawdatafilename		Z:\PC2-Raw-Data\Proteomics\Data\Service\SP0067\230420-Exosome-3.wiff	1	6	3847	3847
	13	RESULTS_SEARCH_13_PARAMETERS_PEAKLIST_rawdatafilename		Z:\PC2-Raw-Data\Proteomics\Data\Service\SP0067\230420-Exosome-3.wiff	1	7	3884	3884	3884	3884
	14	RESULTS_SEARCH_14_PARAMETERS_PEAKLIST_rawdatafilename		Z:\PC2-Raw-Data\Proteomics\Data\Service\SP0067\230420-Exosome-3.wiff	1	7	3884	3884
	15	RESULTS_SEARCH_15_PARAMETERS_PEAKLIST_rawdatafilename		Z:\PC2-Raw-Data\Proteomics\Data\Service\SP0067\230420-Exosome-3.wiff	1	8	3840	3840	3840	3840
	16	RESULTS_SEARCH_16_PARAMETERS_PEAKLIST_rawdatafilename		Z:\PC2-Raw-Data\Proteomics\Data\Service\SP0067\230420-Exosome-3.wiff	1	8	3840	3840
	17	RESULTS_SEARCH_17_PARAMETERS_PEAKLIST_rawdatafilename		Z:\PC2-Raw-Data\Proteomics\Data\Service\SP0067\230420-Exosome-3.wiff	1	9	3835	3835	3835	3835
	18	RESULTS_SEARCH_18_PARAMETERS_PEAKLIST_rawdatafilename		Z:\PC2-Raw-Data\Proteomics\Data\Service\SP0067\230420-Exosome-3.wiff	1	9	3835	3835

## Sheet: Curated Metadata
Group file metadata term	Metadata Description (of raw extracted item)	Use Partial Match	Term in Stream	Derived (Calculated)	Value	Validation check/comments	Conversion type, if done	Conversion factor		Metadata Category	Metadata Description of Final Metadata Item (converted manually, if applicable)	Value
	Group filename			1						Attributes - General	Group filename	230420-Exosome-3 2222.group
RESULTS_SEARCH_1_PARAMETERS_PARAGON_METHOD_SETTINGS_UI_START_TIME	Start date		1		2023-04-26 13:10:25					Attributes - General	Start date	2023-04-26 13:10:25
RESULTS_SEARCH_STAT_search_begin_time_clock	Start time		1		2023-04-26 13:10:25					Attributes - General	Start time	2023-04-26 13:10:25
RESULTS_SEARCH_1_PARAMETERS_PARAGON_METHOD_SETTINGS_UI_USER_NAME	User name		1		WIN-PVT3EI9I5O2\Administrator					Attributes - General	User name	WIN-PVT3EI9I5O2\Administrator
RESULTS_SEARCH_1_xml:id	Internal search identifier number		1	1						Attributes - General	Internal search identifier number
PARAMETERS_PEAKLIST_original_count				1						Attributes - Input data	Number of spectra in search	34724
PARAMETERS_PEAKLIST_count				1						Attributes - Input data	Number of non-empty spectra in search	34724
PARAMETERS_PEAKLIST_filenumber	Number of input files	1	1	1	1					Attributes - Input data	Number of input files	1
RESULTS_SEARCH_1_PARAMETERS_PARAGON_METHOD_SETTINGS_UI_SAMPLE_TYPE	Sample Type		1		Identification					Parameters - User settings	Sample Type	Identification
RESULTS_SEARCH_1_PARAMETERS_PARAGON_METHOD_SETTINGS_UI_CYS_ALKYLATION	Cysteine Alkylation		1		Iodoacetamide					Parameters - User settings	Cysteine Alkylation	Iodoacetamide
RESULTS_SEARCH_1_PARAMETERS_PARAGON_METHOD_SETTINGS_UI_DIGESTION	Digestion		1		Trypsin					Parameters - User settings	Digestion	Trypsin
RESULTS_SEARCH_1_PARAMETERS_PARAGON_METHOD_SETTINGS_UI_SPECIAL_FACTOR	Special Factors									Parameters - User settings	Special Factors
RESULTS_SEARCH_1_PARAMETERS_PARAGON_METHOD_SETTINGS_UI_INSTRUMENT	Instrument		1		TripleTOF 5600					Parameters - User settings	Instrument	TripleTOF 5600
RESULTS_SEARCH_1_PARAMETERS_PARAGON_METHOD_SETTINGS_UI_SPECIES	Species									Parameters - User settings	Species
RESULTS_SEARCH_1_PARAMETERS_PARAGON_METHOD_SETTINGS_UI_SEARCH_EFFORT	Search Effort		1		Thorough					Parameters - User settings	Search Effort	Thorough
RESULTS_SEARCH_1_PARAMETERS_PARAGON_METHOD_SETTINGS_UI_ID_FOCUS	ID Focus		1		Biological modifications					Parameters - User settings	ID Focus	Biological modifications
RESULTS_SEARCH_1_PARAMETERS_PARAGON_METHOD_SETTINGS_UI_MIN_UNUSED_PROTSCORE	Minimum Unused ProtScore		1		0.0458					Parameters - User settings	Minimum Unused ProtScore	0.0458
RESULTS_SEARCH_1_PARAMETERS_PARAGON_METHOD_SETTINGS_UI_PSPEP	FDR Analysis		1		TRUE		Logical to English			Parameters - User settings	FDR Analysis	Yes
	Quantitation						Logical to English			Parameters - User settings	Quantitation
RESULTS_SEARCH_1_PARAMETERS_QUANT_TYPE_background_correction	Background Correction		1		FALSE		Logical to English			Parameters - User settings	Background Correction	No
RESULTS_SEARCH_1_PARAMETERS_QUANT_TYPE_bias_correction	Bias Correction		1		TRUE		Logical to English			Parameters - User settings	Bias Correction	Yes
	Channel to use as denominator in ratios									Parameters - User settings	Channel to use as denominator in ratios
RESULTS_SEARCH_1_PARAMETERS_chemical_data_edited	Modified Data Dictionary or Parameter Translation		1		FALSE		Logical to English			Parameters - User settings	Modified Data Dictionary or Parameter Translation	No
RESULTS_SEARCH_1_PARAMETERS_FASTA_filename	Database filename		1		C:\AB SCIEX\ProteinPilot Data\SearchDatabases\uniprot-Actinidia deliciosa-exosome3-cano-iso-SwissTrEMBL-24042023.fasta					Attributes - Search database	Database filename	C:\AB SCIEX\ProteinPilot Data\SearchDatabases\uniprot-Actinidia deliciosa-exosome3-cano-iso-SwissTrEMBL-24042023.fasta
				1						Attributes - Search database	Number of Proteins in Database	679
RESULTS_SEARCH_STAT_num_proteins	Number of proteins searched		1		1358					Attributes - Search database	Number of proteins searched	1358
				1						Attributes - Search database	Number of Residues in Database	217998
RESULTS_SEARCH_STAT_num_residues	Number of residues searched		1		435996					Attributes - Search database	Number of residues searched	435996
RESULTS_SEARCH_STAT_computer_memory	RAM (MB)		1		65406					Attributes - Hardware	RAM (MB)	65406
RESULTS_SEARCH_STAT_computer_name	Computer name		1		WIN-PVT3EI9I5O2					Attributes - Hardware	Computer name	WIN-PVT3EI9I5O2
RESULTS_SEARCH_STAT_number_cores	Number of cores in computer		1		8					Attributes - Hardware	Number of cores in computer	8
RESULTS_SEARCH_STAT_number_processors	Number of threads (double cores if hyperthreading on)		1		16					Attributes - Hardware	Number of threads (double cores if hyperthreading on)	16
RESULTS_SEARCH_STAT_number_licensed_tasks	Number of cores licensed to use		1		16					Attributes - Software environment	Number of cores licensed to use	16
RESULTS_SEARCH_STAT_os	Operating system		1		Windows Server 2012 R2 Datacenter (6.2.9200)					Attributes - Software environment	Operating system	Windows Server 2012 R2 Datacenter (6.2.9200)
RESULTS_SEARCH_1_PARAMETERS_VERSION	ProteinPilot Software Version		1		5.0.1.0, 4895					Attributes - Software environment	ProteinPilot Software Version	5.0.1.0, 4895
RESULTS_SEARCH_1_PARAMETERS_PARAGON_VERSION	Paragon Algorithm Version		1		5.0.1.0, 4874					Attributes - Software environment	Paragon Algorithm Version	5.0.1.0, 4874
RESULTS_SEARCH_1_PARAMETERS_APPLICATION	Application name		1		ProteinPilot(tm) Software					Attributes - Software environment	Application name	ProteinPilot(tm) Software
RESULTS_GROUPRESULTSUMMARY_1_confidence	Confidence of first row in summary statistics ID statistics		1		0.99		Fraction to %	100		Statistics - Protein Summary Table	Percent Confidence of first row in Summary Statistics ID Statistics	99
RESULTS_GROUPRESULTSUMMARY_1_distinctpeptides	Distinct peptides associated with 99% confidence proteins		1		394					Statistics - Protein Summary Table	Distinct peptides associated with 99% confidence proteins	394
RESULTS_GROUPRESULTSUMMARY_1_proteinsbeforegroupping	Proteins before grouping (99% confidence)		1		26					Statistics - Protein Summary Table	Proteins before grouping (99% confidence)	26
RESULTS_GROUPRESULTSUMMARY_1_proteinsidentified	Proteins detected (99% confidence)		1		18					Statistics - Protein Summary Table	Proteins detected (99% confidence)	18
RESULTS_GROUPRESULTSUMMARY_1_spectraidentified	Spectra associated with 99% confidence proteins		1		1061					Statistics - Protein Summary Table	Spectra associated with 99% confidence proteins	1061
RESULTS_GROUPRESULTSUMMARY_2_confidence	Confidence of second row in Summary Statistics ID statistics		1		0.95		Fraction to %	100		Statistics - Protein Summary Table	Percent Confidence of first row in Summary Statistics ID Statistics	95
RESULTS_GROUPRESULTSUMMARY_2_distinctpeptides	Distinct peptides associated with 95% confidence proteins		1		403					Statistics - Protein Summary Table	Distinct peptides associated with 95% confidence proteins	403
RESULTS_GROUPRESULTSUMMARY_2_proteinsbeforegroupping	Proteins before grouping (95% confidence)		1		42					Statistics - Protein Summary Table	Proteins before grouping (95% confidence)	42
RESULTS_GROUPRESULTSUMMARY_2_proteinsidentified	Proteins detected (95% confidence)		1		22					Statistics - Protein Summary Table	Proteins detected (95% confidence)	22
RESULTS_GROUPRESULTSUMMARY_2_spectraidentified	Spectra associated with 95% confidence proteins		1		1071					Statistics - Protein Summary Table	Spectra associated with 95% confidence proteins	1071
RESULTS_GROUPRESULTSUMMARY_3_confidence	Confidence of third row in summary statistics ID statistics		1		0.66		Fraction to %	100		Statistics - Protein Summary Table	Percent Confidence of first row in Summary Statistics ID Statistics	66
RESULTS_GROUPRESULTSUMMARY_3_distinctpeptides	Distinct peptides associated with 66% confidence proteins		1		403					Statistics - Protein Summary Table	Distinct peptides associated with 66% confidence proteins	403
RESULTS_GROUPRESULTSUMMARY_3_proteinsbeforegroupping	Proteins before grouping (66% confidence)		1		42					Statistics - Protein Summary Table	Proteins before grouping (66% confidence)	42
RESULTS_GROUPRESULTSUMMARY_3_proteinsidentified	Proteins detected (66% confidence)		1		22					Statistics - Protein Summary Table	Proteins detected (66% confidence)	22
RESULTS_GROUPRESULTSUMMARY_3_spectraidentified	Spectra associated with 66% confidence proteins		1		1071					Statistics - Protein Summary Table	Spectra associated with 66% confidence proteins	1071
RESULTS_GROUPRESULTSUMMARY_4_confidence	Confidence of fourth row in Summary Statistics ID statistics		1		0.100088		Fraction to %	100		Statistics - Protein Summary Table	Percent Confidence of first row in Summary Statistics ID Statistics	10.0088
RESULTS_GROUPRESULTSUMMARY_4_distinctpeptides	Distinct peptides associated with 10% confidence proteins		1		455					Statistics - Protein Summary Table	Distinct peptides associated with 10% confidence proteins	455
RESULTS_GROUPRESULTSUMMARY_4_proteinsbeforegroupping	Proteins before grouping (10% confidence)		1		58					Statistics - Protein Summary Table	Proteins before grouping (10% confidence)	58
RESULTS_GROUPRESULTSUMMARY_4_proteinsidentified	Proteins detected (10% confidence)		1		33					Statistics - Protein Summary Table	Proteins detected (10% confidence)	33
RESULTS_GROUPRESULTSUMMARY_4_spectraidentified	Spectra associated with 10% confidence proteins		1		1177					Statistics - Protein Summary Table	Spectra associated with 10% confidence proteins	1177
PARAMETERS_PEAKLIST_partnumber	Number of segments the input data are broken into	1	1	1	9					Parameters - Search Dimension Factors	Number of segments the input data are broken into	9
				1						Parameters - Search Dimension Factors	Number of searches per segment (2 for Thorough, 1 for Rapid)	2
				1						Parameters - Search Dimension Factors	Number of apparent sub-searches in group file	18
RESULTS_SEARCH_1_PARAMETERS_do_reverse_search	Do reversed search		1		TRUE					Parameters - Search Dimension Factors	Do reversed search	TRUE
RESULTS_SEARCH_1_PARAMETERS_QUANT_TYPE_separate_searches	Do separate searches for each plex in MS1 quantitation		1		FALSE					Parameters - Search Dimension Factors	Do separate searches for each plex in MS1 quantitation	FALSE
RESULTS_SEARCH_1_PARAMETERS_maxresults	Maximum number of hypotheses to keep per spectrum		1		15					Parameters - Search Dimension Factors	Maximum number of hypotheses to keep per spectrum	15
RESULTS_SEARCH_1_PARAMETERS_MSTOLERANCE_type	MS1 initial mass error tolerance type		1		dalton					Parameters - Identification - Mass accuracy	MS1 initial mass error tolerance type	dalton
RESULTS_SEARCH_1_PARAMETERS_MSTOLERANCE_value	MS1 initial mass error tolerance value		1		0.05					Parameters - Identification - Mass accuracy	MS1 initial mass error tolerance value	0.05
RESULTS_SEARCH_1_PARAMETERS_MSMSTOLERANCE_type	MS2 initial mass error tolerance type		1		dalton					Parameters - Identification - Mass accuracy	MS2 initial mass error tolerance type	dalton
RESULTS_SEARCH_1_PARAMETERS_MSMSTOLERANCE_value	MS2 initial mass error tolerance value		1		0.1					Parameters - Identification - Mass accuracy	MS2 initial mass error tolerance value	0.1
RESULTS_SEARCH_1_PARAMETERS_MS_STANDARD_DEVIATION_type	MS1 final mass error standard deviation type		1		dalton					Parameters - Identification - Mass accuracy	MS1 final mass error standard deviation type	dalton
RESULTS_SEARCH_1_PARAMETERS_MS_STANDARD_DEVIATION_value	MS1 final mass error standard deviation value		1		0.0011					Parameters - Identification - Mass accuracy	MS1 final mass error standard deviation value	0.0011
RESULTS_SEARCH_1_PARAMETERS_MSMS_STANDARD_DEVIATION_type	MS2 final mass error standard deviation type		1		dalton					Parameters - Identification - Mass accuracy	MS2 final mass error standard deviation type	dalton
RESULTS_SEARCH_1_PARAMETERS_MSMS_STANDARD_DEVIATION_value	MS2 final mass error standard deviation value		1		0.01					Parameters - Identification - Mass accuracy	MS2 final mass error standard deviation value	0.01
RESULTS_SEARCH_1_PARAMETERS_do_multiprecursor_search	Use multi-precursor search function		1		TRUE					Parameters - Identification - Multi-precursor search	Use multi-precursor search function	TRUE
RESULTS_SEARCH_1_PARAMETERS_MAX_PRECURSORS_FRAGLET	Maximum number of different precursor masses to try to match to in the Fraglet stage when doing multi-precursor search		1		5					Parameters - Identification - Multi-precursor search	Maximum number of different precursor masses to try to match to in the Fraglet stage when doing multi-precursor search	5
RESULTS_SEARCH_1_PARAMETERS_PRECURSORS_DR_FRAGLET	Maximum dynamic range gap of secondary precursors vs primary precursor in the Fraglet stage when doing multi-precursor search		1		10					Parameters - Identification - Multi-precursor search	Maximum dynamic range gap of secondary precursors vs primary precursor in the Fraglet stage when doing multi-precursor search	10
RESULTS_SEARCH_1_PARAMETERS_MAX_PRECURSORS_TAGLET	Maximum number of different precursor masses to try to match to in the Taglet stage when doing multi-precursor search		1		1					Parameters - Identification - Multi-precursor search	Maximum number of different precursor masses to try to match to in the Taglet stage when doing multi-precursor search	1
RESULTS_SEARCH_1_PARAMETERS_PRECURSORS_DR_TAGLET	Maximum dynamic range gap of secondary precursors vs primary precursor in the Taglet stage when doing multi-precursor search		1		3					Parameters - Identification - Multi-precursor search	Maximum dynamic range gap of secondary precursors vs primary precursor in the Taglet stage when doing multi-precursor search	3
RESULTS_SEARCH_1_PARAMETERS_DEFAULT_CHARGE_STATE_1_charge	First charge state to consider when precursor z is not determined		1		2					Parameters - Identification - Charge ambiguity	First charge state to consider when precursor z is not determined	2
RESULTS_SEARCH_1_PARAMETERS_DEFAULT_CHARGE_STATE_1_probability	Probability of first charge state to consider when precursor z is not determined		1		1					Parameters - Identification - Charge ambiguity	Probability of first charge state to consider when precursor z is not determined	1
RESULTS_SEARCH_1_PARAMETERS_DEFAULT_CHARGE_STATE_2_charge	Second charge state to consider when precursor z is not determined		1		3					Parameters - Identification - Charge ambiguity	Second charge state to consider when precursor z is not determined	3
RESULTS_SEARCH_1_PARAMETERS_DEFAULT_CHARGE_STATE_2_probability	Probability of second charge state to consider when precursor z is not determined		1		1					Parameters - Identification - Charge ambiguity	Probability of second charge state to consider when precursor z is not determined	1
RESULTS_SEARCH_1_PARAMETERS_DEFAULT_CHARGE_STATE_3_charge	Third charge state to consider when precursor z is not determined		1		4					Parameters - Identification - Charge ambiguity	Third charge state to consider when precursor z is not determined	4
RESULTS_SEARCH_1_PARAMETERS_DEFAULT_CHARGE_STATE_3_probability	Probability of third charge state to consider when precursor z is not determined		1		1					Parameters - Identification - Charge ambiguity	Probability of third charge state to consider when precursor z is not determined	1
RESULTS_SEARCH_1_PARAMETERS_DEFAULT_CHARGE_STATE_4_charge	Fourth charge state to consider when precursor z is not determined									Parameters - Identification - Charge ambiguity	Fourth charge state to consider when precursor z is not determined
RESULTS_SEARCH_1_PARAMETERS_DEFAULT_CHARGE_STATE_4_probability	Probability of fourth charge state to consider when precursor z is not determined									Parameters - Identification - Charge ambiguity	Probability of fourth charge state to consider when precursor z is not determined
RESULTS_SEARCH_1_PARAMETERS_PROGROUP_bayesconfidencecalclulation	Use Bayesian protein confidence calculation		1		TRUE					Parameters - Protein Grouping	Use Bayesian protein confidence calculation	TRUE
RESULTS_SEARCH_1_PARAMETERS_PROGROUP_calibrateconfidence	Use peptide FDR analysis to recalibrate peptide confidences		1		TRUE					Parameters - Protein Grouping	Use peptide FDR analysis to recalibrate peptide confidences	TRUE
RESULTS_SEARCH_1_PARAMETERS_PROGROUP_focusingintersection	In mid-Pro Group, minimum Intersection ProtScore to be in Same Group		1		4					Parameters - Protein Grouping	In mid-Pro Group, minimum Intersection ProtScore to be in Same Group	4
RESULTS_SEARCH_1_PARAMETERS_PROGROUP_focusingminunusedprotscore	In mid-Pro Group, minimum Unused ProtScore to keep a Group		1		0.1					Parameters - Protein Grouping	In mid-Pro Group, minimum Unused ProtScore to keep a Group	0.1
RESULTS_SEARCH_1_PARAMETERS_PROGROUP_focusingsubsetcutoff	In mid-Pro Group, keep competitor proteins with ProtScore units from winner		1		6					Parameters - Protein Grouping	In mid-Pro Group, keep competitor proteins with ProtScore units from winner	6
RESULTS_SEARCH_1_PARAMETERS_PROGROUP_intersection	In final Pro Group, minimum Intersection ProtScore to be in same group		1		1.3					Parameters - Protein Grouping	In final Pro Group, minimum Intersection ProtScore to be in same group	1.3
RESULTS_SEARCH_1_PARAMETERS_PROGROUP_minunusedprotscore	In final Pro Group, minimum Unused ProtScore to keep a group		1		0.0458					Parameters - Protein Grouping	In final Pro Group, minimum Unused ProtScore to keep a group	0.0458
RESULTS_SEARCH_1_PARAMETERS_PROGROUP_subsetcutoff	In final Pro Group, keep competitor proteins with ProtScore units from winner		1		2					Parameters - Protein Grouping	In final Pro Group, keep competitor proteins with ProtScore units from winner	2
RESULTS_SEARCH_1_PARAMETERS_QUANT_TYPE_background_correction	Do isobaric quant background correction algorithm		1		FALSE					Parameters - Quantitation - processing	Do isobaric quant background correction algorithm	FALSE
RESULTS_SEARCH_1_PARAMETERS_QUANT_TYPE_bias_correction	Normalize the central tendency of protein ratios to be unity		1		TRUE					Parameters - Quantitation - processing	Normalize the central tendency of protein ratios to be unity	TRUE
RESULTS_SEARCH_1_PARAMETERS_QUANT_TYPE_median_statistic	Compute protein-level ratios from the median of peptide ratios		1		TRUE					Parameters - Quantitation - processing	Compute protein-level ratios from the median of peptide ratios	TRUE
RESULTS_SEARCH_1_PARAMETERS_QUANT_TYPE_quant_threshold	Quant threshold setting no longer used		1		-1					Parameters - Quantitation - processing	Quant threshold setting no longer used	-1
RESULTS_SEARCH_1_PARAMETERS_QUANT_TYPE_quant_threshold_sn	Use measures for quantitation if signal to noise is greater than		1		9					Parameters - Quantitation - processing	Use measures for quantitation if signal to noise is greater than	9
RESULTS_SEARCH_1_PARAMETERS_max_quant_labels	Maximum number of labels allowed on a peptide for it to be used for quantitation		1		35					Parameters - Quantitation - curation	Maximum number of labels allowed on a peptide for it to be used for quantitation	35
RESULTS_SEARCH_1_PARAMETERS_QUANT_TYPE_keep_extreme_peptides_over_fraction	Include extreme ratios in the protein ratio calculation if the fraction of peptides from a protein having extreme ratios is greater than		1		0					Parameters - Quantitation - curation	Include extreme ratios in the protein ratio calculation if the fraction of peptides from a protein having extreme ratios is greater than	0
RESULTS_SEARCH_1_PARAMETERS_QUANT_TYPE_low_confidence_check	Exclude quantitation data if identification confidence does not pass a threshold value		1		TRUE					Parameters - Quantitation - curation	Exclude quantitation data if identification confidence does not pass a threshold value	TRUE
RESULTS_SEARCH_1_PARAMETERS_QUANT_TYPE_low_intensity_check	Exclude quantitation data if a minimum intensity is not passed		1		TRUE					Parameters - Quantitation - curation	Exclude quantitation data if a minimum intensity is not passed	TRUE
RESULTS_SEARCH_1_PARAMETERS_QUANT_TYPE_mod_check	Exclude quantitation data based on discordant peptide logic		1		TRUE					Parameters - Quantitation - curation	Exclude quantitation data based on discordant peptide logic	TRUE
RESULTS_SEARCH_1_PARAMETERS_QUANT_TYPE_shared_msms_check	Exclude quantitation data using sharing logic		1		TRUE					Parameters - Quantitation - curation	Exclude quantitation data using sharing logic	TRUE
RESULTS_SEARCH_1_PARAMETERS_PROGROUP_unusedprotscorethresholdforexcludingothersfromquant	Minimum protein confidence to consider a protein confident and capable of excluding spectra as shared		1		1.3					Parameters - Quantitation - curation	Minimum protein confidence to consider a protein confident and capable of excluding spectra as shared	1.3
RESULTS_SEARCH_1_PARAMETERS_PROGROUP_confidencepercentthresholdforexcludingothersfromquant	Minimum peptide percent confidence from a confident protein to consider a spectrum shared		1		15					Parameters - Quantitation - curation	Minimum peptide percent confidence from a confident protein to consider a spectrum shared	15
RESULTS_SEARCH_1_PARAMETERS_PROGROUP_confidencepercentthresholdforincludingselfinquant	Minimum peptide confidence to be used for quantitation		1		15					Parameters - Quantitation - curation	Minimum peptide confidence to be used for quantitation	15
RESULTS_SEARCH_1_PARAMETERS_PROGROUP_autodiscordantpeptidethreshold	Consider a peptide discordant if joint feature probability less than		1		0.3					Parameters - Quantitation - curation	Consider a peptide discordant if joint feature probability less than	0.3
RESULTS_SEARCH_1_PARAMETERS_PROGROUP_compresspeptides	Show results only for distinct peptides, suppressing redundancy		1		FALSE					Parameters - Non-functional	Show results only for distinct peptides, suppressing redundancy	FALSE
RESULTS_SEARCH_1_PARAMETERS_PROGROUP_donotstoremspeaklists	Do not store MS1 level data		1		FALSE					Parameters - Non-functional	Do not store MS1 level data	FALSE
RESULTS_SEARCH_STAT_search_begin_time_clock	Start time - Search		1		2023-04-26 13:10:25					Statistics - Processing Times - Start&Stop Clock Times	Start time - Search	2023-04-26 13:10:25
RESULTS_SEARCH_STAT_search_end_time_clock	End time - Search		1		2023-04-26 14:35:25					Statistics - Processing Times - Start&Stop Clock Times	End time - Search	2023-04-26 14:35:25
RESULTS_SEARCH_STAT_stage_searching_begin_time_clock	Start time - Identification algorithm stages		1		2023-04-26 14:19:13					Statistics - Processing Times - Start&Stop Clock Times	Start time - Identification algorithm stages	2023-04-26 14:19:13
RESULTS_SEARCH_STAT_stage_searching_end_time_clock	End time - Identification algorithm stages		1		2023-04-26 14:35:01					Statistics - Processing Times - Start&Stop Clock Times	End time - Identification algorithm stages	2023-04-26 14:35:01
RESULTS_SEARCH_STAT_stage_signal_processing_begin_time_clock	Start time - Signal processing stage		1		2023-04-26 13:10:26					Statistics - Processing Times - Start&Stop Clock Times	Start time - Signal processing stage	2023-04-26 13:10:26
RESULTS_SEARCH_STAT_stage_signal_processing_end_time_clock	End time - Signal processing stage		1		2023-04-26 14:19:12					Statistics - Processing Times - Start&Stop Clock Times	End time - Signal processing stage	2023-04-26 14:19:12
RESULTS_SEARCH_STAT_stage_waiting_begin_time_clock	Start time - Waiting stage		1		2023-04-26 14:19:12					Statistics - Processing Times - Start&Stop Clock Times	Start time - Waiting stage	2023-04-26 14:19:12
RESULTS_SEARCH_STAT_stage_waiting_end_time_clock	End time - Waiting stage		1		2023-04-26 14:19:13					Statistics - Processing Times - Start&Stop Clock Times	End time - Waiting stage	2023-04-26 14:19:13
RESULTS_SEARCH_STAT_task_fraglet_exe_begin_time_clock	Start time - Fraglet Algorithm search stage		1		2023-04-26 14:24:36					Statistics - Processing Times - Start&Stop Clock Times	Start time - Fraglet Algorithm search stage	2023-04-26 14:24:36
RESULTS_SEARCH_STAT_task_fraglet_exe_end_time_clock	End time - Fraglet Algorithm search stage		1		2023-04-26 14:25:44					Statistics - Processing Times - Start&Stop Clock Times	End time - Fraglet Algorithm search stage	2023-04-26 14:25:44
RESULTS_SEARCH_STAT_task_focusing_begin_time_clock	Start time - Mid-Pro Group Algorithm stage		1		2023-04-26 14:25:44					Statistics - Processing Times - Start&Stop Clock Times	Start time - Mid-Pro Group Algorithm stage	2023-04-26 14:25:44
RESULTS_SEARCH_STAT_task_focusing_end_time_clock	End time - Mid-Pro Group Algorithm stage		1		2023-04-26 14:26:47					Statistics - Processing Times - Start&Stop Clock Times	End time - Mid-Pro Group Algorithm stage	2023-04-26 14:26:47
RESULTS_SEARCH_STAT_task_taglet_exe_begin_time_clock	Start time - Taglet Algorithm search stage		1		2023-04-26 14:26:47					Statistics - Processing Times - Start&Stop Clock Times	Start time - Taglet Algorithm search stage	2023-04-26 14:26:47
RESULTS_SEARCH_STAT_task_taglet_exe_end_time_clock	End time - Taglet Algorithm search stage		1		2023-04-26 14:33:38					Statistics - Processing Times - Start&Stop Clock Times	End time - Taglet Algorithm search stage	2023-04-26 14:33:38
RESULTS_SEARCH_STAT_task_progroup_begin_time_clock	Start time - Final Pro Group Algorithm stage		1		2023-04-26 14:33:38					Statistics - Processing Times - Start&Stop Clock Times	Start time - Final Pro Group Algorithm stage	2023-04-26 14:33:38
RESULTS_SEARCH_STAT_task_progroup_end_time_clock	End time - Final Pro Group Algorithm stage		1		2023-04-26 14:35:01					Statistics - Processing Times - Start&Stop Clock Times	End time - Final Pro Group Algorithm stage	2023-04-26 14:35:01
RESULTS_SEARCH_STAT_stage_fdr_begin_time_clock	Start time - FDR analysis stage		1		2023-04-26 14:35:02					Statistics - Processing Times - Start&Stop Clock Times	Start time - FDR analysis stage	2023-04-26 14:35:02
RESULTS_SEARCH_STAT_stage_fdr_end_time_clock	End time - FDR analysis stage		1		2023-04-26 14:35:25					Statistics - Processing Times - Start&Stop Clock Times	End time - FDR analysis stage	2023-04-26 14:35:25
RESULTS_SEARCH_STAT_search_time_duration	Clock Time Duration for Full Search (ms)		1		5099817		msec to min	1.66667e-05		Statistics - Processing Times - Duration in Real Clock Times	Clock time duration - Full search (min)	84.9969
RESULTS_SEARCH_STAT_stage_searching_time_duration	Clock Time Duration for Identification Algorithm Stages (ms)		1		948475		msec to min	1.66667e-05		Statistics - Processing Times - Duration in Real Clock Times	Clock time duration - Identification algorithm stages (min)	15.8079
RESULTS_SEARCH_STAT_stage_signal_processing_time_duration	Clock Time Duration for Waiting Stage (ms)		1		4126341		msec to min	1.66667e-05		Statistics - Processing Times - Duration in Real Clock Times	Clock time duration - Signal processing stage (min)	68.7724
RESULTS_SEARCH_STAT_stage_waiting_time_duration	Clock Time Duration for Signal Processing Stage (ms)		1		500		msec to min	1.66667e-05		Statistics - Processing Times - Duration in Real Clock Times	Clock time duration - Waiting stage (min)	0.00833333
RESULTS_SEARCH_STAT_task_fraglet_exe_time_duration	Clock Time Duration for Fraglet Algorithm Stage (ms)		1		67922		msec to min	1.66667e-05		Statistics - Processing Times - Duration in Real Clock Times	Clock time duration - Fraglet Algorithm stage (min)	1.13203
RESULTS_SEARCH_STAT_task_focusing_time_duration	Clock Time Duration for Mid-Pro Group Algorithm Stage (ms)		1		63359		msec to min	1.66667e-05		Statistics - Processing Times - Duration in Real Clock Times	Clock time duration - Mid-Pro Group Algorithm stage (min)	1.05598
RESULTS_SEARCH_STAT_task_taglet_exe_time_duration	Clock Time Duration for Taglet Algorithm Stage (ms)		1		411002		msec to min	1.66667e-05		Statistics - Processing Times - Duration in Real Clock Times	Clock time duration - Taglet Algorithm stage (min)	6.85003
RESULTS_SEARCH_STAT_task_progroup_time_duration	Clock Time Duration for Pro Group Algorithm Stage (ms)		1		83063		msec to min	1.66667e-05		Statistics - Processing Times - Duration in Real Clock Times	Clock time duration - Pro Group Algorithm stage (min)	1.38438
RESULTS_SEARCH_STAT_stage_fdr_time_duration	Clock Time Duration for FDR Analysis (ms)		1		23390		msec to min	1.66667e-05		Statistics - Processing Times - Duration in Real Clock Times	Clock time duration - FDR Analysis (min)	0.389833
				1						Statistics - Processing Times - Duration in Real Clock Times	Clock time not accounted for in measured stages	5.404
	CPU Time Duration for Signal Processing Stage (ms)						msec to min	1.66667e-05		Statistics - Processing Times - Duration in CPU Time	CPU time duration - Signal Processing stage (min)
RESULTS_SEARCH_STAT_task_fraglet_exe_time_cpu	CPU Time Duration for Fraglet Algorithm Stage (ms)		1		105171		msec to min	1.66667e-05		Statistics - Processing Times - Duration in CPU Time	CPU time duration - Fraglet Algorithm stage (min)	1.75285
RESULTS_SEARCH_STAT_task_focusing_time_cpu	CPU Time Duration for Mid-Pro Group Algorithm Stage (ms)		1		83421		msec to min	1.66667e-05		Statistics - Processing Times - Duration in CPU Time	CPU time duration - Mid-Pro Group Algorithm stage (min)	1.39035
RESULTS_SEARCH_STAT_task_taglet_exe_time_cpu	CPU Time Duration for Taglet Algorithm Stage (ms)		1		1774578		msec to min	1.66667e-05		Statistics - Processing Times - Duration in CPU Time	CPU time duration - Taglet Algorithm stage (min)	29.5763
RESULTS_SEARCH_STAT_task_progroup_time_cpu	CPU Time Duration for Pro Group Algorithm Stage (ms)		1		103781		msec to min	1.66667e-05		Statistics - Processing Times - Duration in CPU Time	CPU time duration - Pro Group Algorithm stage (min)	1.72968
				1						Statistics - Processing Times - Percent by Stage	Percent of clock time - Identification Algorithm stages	0.185982
				1						Statistics - Processing Times - Percent by Stage	Percent of clock time - Signal Processing stage	0.809116
				1						Statistics - Processing Times - Percent by Stage	Percent of clock time - Waiting stage	9.80427e-05
				1						Statistics - Processing Times - Percent by Stage	Percent of clock time - Fraglet Algorithm stage	0.0133185
				1						Statistics - Processing Times - Percent by Stage	Percent of clock time - Mid-Pro Group Algorithm stage	0.0124238
				1						Statistics - Processing Times - Percent by Stage	Percent of clock time - Taglet Algorithm stage	0.0805915
				1						Statistics - Processing Times - Percent by Stage	Percent of clock time - Pro Group Algorithm stage	0.0162874
				1						Statistics - Processing Times - Percent by Stage	Percent of clock time - FDR Analysis	0.00458644
				1						Statistics - Processing Rate - Clock (Sec/Spectrum)	Clock time rate (sec/spect) - Full Search	0.146867
				1						Statistics - Processing Rate - Clock (Sec/Spectrum)	Clock time rate (sec/spect) - Identification Algorithm stages	0.0273147
				1						Statistics - Processing Rate - Clock (Sec/Spectrum)	Clock time rate (sec/spect) - Signal processing stage	0.118833
				1						Statistics - Processing Rate - Clock (Sec/Spectrum)	Clock time rate (sec/spect) - Waiting stage	1.43993e-05
				1						Statistics - Processing Rate - Clock (Sec/Spectrum)	Clock time rate (sec/spect) - Fraglet Algorithm stage	0.00195605
				1						Statistics - Processing Rate - Clock (Sec/Spectrum)	Clock time rate (sec/spect) - Mid-Pro Group Algorithm stage	0.00182465
				1						Statistics - Processing Rate - Clock (Sec/Spectrum)	Clock time rate (sec/spect) - Taglet Algorithm stage	0.0118363
				1						Statistics - Processing Rate - Clock (Sec/Spectrum)	Clock time rate (sec/spect) - Pro Group Algorithm stage	0.00239209
				1						Statistics - Processing Rate - Clock (Sec/Spectrum)	Clock time rate (sec/spect) - FDR Analysis	0.000673598
				1						Statistics - Processing Rate - CPU (Sec/Spectrum)	CPU time rate (sec/spect) - Signal processing stage
				1						Statistics - Processing Rate - CPU (Sec/Spectrum)	CPU time rate (sec/spect) - Fraglet Algorithm stage	0.00302877
				1						Statistics - Processing Rate - CPU (Sec/Spectrum)	CPU time rate (sec/spect) - Mid-Pro Group Algorithm stage	0.0024024
				1						Statistics - Processing Rate - CPU (Sec/Spectrum)	CPU time rate (sec/spect) - Taglet Algorithm stage	0.0511052
				1						Statistics - Processing Rate - CPU (Sec/Spectrum)	CPU time rate (sec/spect) - Pro Group Algorithm stage	0.00298874
				1						Statistics - Processing Rate - Clock (Sec/Spectrum/DB Protein)	Clock time rate (sec/spect/DB protein) - Full search	0.00010815
				1						Statistics - Processing Rate - Clock (Sec/Spectrum/DB Protein)	Clock time rate (sec/spect/DB protein) - Identification algorithm stages	2.01139e-05
				1						Statistics - Processing Rate - Clock (Sec/Spectrum/DB Protein)	Clock time rate (sec/spect/DB protein) - Signal processing stage	8.75055e-05
				1						Statistics - Processing Rate - Clock (Sec/Spectrum/DB Protein)	Clock time rate (sec/spect/DB protein) - Waiting stage	1.06033e-08
				1						Statistics - Processing Rate - Clock (Sec/Spectrum/DB Protein)	Clock time rate (sec/spect/DB protein) - Fraglet Algorithm stage	1.44039e-06
				1						Statistics - Processing Rate - Clock (Sec/Spectrum/DB Protein)	Clock time rate (sec/spect/DB protein) - Mid-Pro Group Algorithm stage	1.34363e-06
				1						Statistics - Processing Rate - Clock (Sec/Spectrum/DB Protein)	Clock time rate (sec/spect/DB protein) - Taglet Algorithm stage	8.71594e-06
				1						Statistics - Processing Rate - Clock (Sec/Spectrum/DB Protein)	Clock time rate (sec/spect/DB protein) - Pro Group Algorithm stage	1.76148e-06
				1						Statistics - Processing Rate - Clock (Sec/Spectrum/DB Protein)	Clock time rate (sec/spect/DB protein) - FDR Analysis	4.96022e-07
				1						Statistics - Processing Rate - CPU (Sec/Spectrum/DB Protein)	CPU time rate (sec/spect/DB protein) - Signal processing stage
				1						Statistics - Processing Rate - CPU (Sec/Spectrum/DB Protein)	CPU time rate (sec/spect/DB protein) - Fraglet Algorithm stage	2.23032e-06
				1						Statistics - Processing Rate - CPU (Sec/Spectrum/DB Protein)	CPU time rate (sec/spect/DB protein) - Mid-Pro Group Algorithm stage	1.76907e-06
				1						Statistics - Processing Rate - CPU (Sec/Spectrum/DB Protein)	CPU time rate (sec/spect/DB protein) - Taglet Algorithm stage	3.76327e-05
				1						Statistics - Processing Rate - CPU (Sec/Spectrum/DB Protein)	CPU time rate (sec/spect/DB protein) - Pro Group Algorithm stage	2.20084e-06
				1						Statistics - Extent of Distribution - Fundamental	Distribution factor - CPU vs. clock time - Signal processing stage
				1						Statistics - Extent of Distribution - Fundamental	Distribution factor - CPU vs. clock time - Fraglet Algorithm stage	1.54841
				1						Statistics - Extent of Distribution - Fundamental	Distribution factor - CPU vs. clock time - Mid-Pro Group Algorithm stage	1.31664
				1						Statistics - Extent of Distribution - Fundamental	Distribution factor - CPU vs. clock time - Taglet Algorithm stage	4.31769
				1						Statistics - Extent of Distribution - Fundamental	Distribution factor - CPU vs. clock time - Pro Group Algorithm stage	1.24943
				1						Statistics - Extent of Distribution - vs Segments	Ratio of distribution factor to number of search segments - Signal processing stage
				1						Statistics - Extent of Distribution - vs Segments	Ratio of distribution factor to number of search segments - Fraglet Algorithm stage	0.172045
				1						Statistics - Extent of Distribution - vs Segments	Ratio of distribution factor to number of search segments - Mid-Pro Group Algorithm stage	0.146293
				1						Statistics - Extent of Distribution - vs Segments	Ratio of distribution factor to number of search segments - Taglet Algorithm stage	0.479743
				1						Statistics - Extent of Distribution - vs Segments	Ratio of distribution factor to number of search segments - Pro Group Algorithm stage	0.138825
				1						Statistics - Extent of Distribution - vs Licensed Cores	Ratio of distribution factor to number of licensed cores - Signal processing stage
				1						Statistics - Extent of Distribution - vs Licensed Cores	Ratio of distribution factor to number of licensed cores - Fraglet Algorithm stage	0.0967755
				1						Statistics - Extent of Distribution - vs Licensed Cores	Ratio of distribution factor to number of licensed cores - Mid-Pro Group Algorithm stage	0.08229
				1						Statistics - Extent of Distribution - vs Licensed Cores	Ratio of distribution factor to number of licensed cores - Taglet Algorithm stage	0.269855
				1						Statistics - Extent of Distribution - vs Licensed Cores	Ratio of distribution factor to number of licensed cores - Pro Group Algorithm stage	0.0780891
PARAMETERS_PEAKLIST_original_count	Average number of spectra per segment	1	1	1	3858.22					Statistics - Search Segmentation	Average number of spectra per segment	3858.22
PARAMETERS_PEAKLIST_original_count	Standard deviation of number of spectra per segment	1	1	1	16.2465					Statistics - Search Segmentation	Standard deviation of number of spectra per segment	16.2465
PARAMETERS_PEAKLIST_original_count	Maximum number of spectra per segment	1	1	1	3884					Statistics - Search Segmentation	Maximum number of spectra per segment	3884
PARAMETERS_PEAKLIST_original_count	Minimum number of spectra per segment	1	1	1	3835					Statistics - Search Segmentation	Minimum number of spectra per segment	3835
										Attributes - Input data filenames	Filename of Input File 1	Z:\PC2-Raw-Data\Proteomics\Data\Service\SP0067\230420-Exosome-3.wiff
										Attributes - Input data filenames	Filename of Input File 2
										Attributes - Input data filenames	Filename of Input File 3
										Attributes - Input data filenames	Filename of Input File 4
										Attributes - Input data filenames	Filename of Input File 5
										Attributes - Input data filenames	Filename of Input File 6
										Attributes - Input data filenames	Filename of Input File 7
										Attributes - Input data filenames	Filename of Input File 8
										Attributes - Input data filenames	Filename of Input File 9
										Attributes - Input data filenames	Filename of Input File 10
										Attributes - Input data filenames	Filename of Input File 11
										Attributes - Input data filenames	Filename of Input File 12
										Attributes - Input data filenames	Filename of Input File 13
										Attributes - Input data filenames	Filename of Input File 14
										Attributes - Input data filenames	Filename of Input File 15
										Attributes - Input data filenames	Filename of Input File 16
										Attributes - Input data filenames	Filename of Input File 17
										Attributes - Input data filenames	Filename of Input File 18
										Attributes - Input data filenames	Filename of Input File 19
										Attributes - Input data filenames	Filename of Input File 20
										Attributes - Input data filenames	Filename of Input File 21
										Attributes - Input data filenames	Filename of Input File 22
										Attributes - Input data filenames	Filename of Input File 23
										Attributes - Input data filenames	Filename of Input File 24
										Attributes - Input data filenames	Filename of Input File 25
										Attributes - Input data filenames	Filename of Input File 26
										Attributes - Input data filenames	Filename of Input File 27
										Attributes - Input data filenames	Filename of Input File 28
										Attributes - Input data filenames	Filename of Input File 29
										Attributes - Input data filenames	Filename of Input File 30
										Attributes - Input data filenames	Filename of Input File 31
										Attributes - Input data filenames	Filename of Input File 32
										Attributes - Input data filenames	Filename of Input File 33
										Attributes - Input data filenames	Filename of Input File 34
										Attributes - Input data filenames	Filename of Input File 35
										Attributes - Input data filenames	Filename of Input File 36
										Attributes - Input data filenames	Filename of Input File 37
										Attributes - Input data filenames	Filename of Input File 38
										Attributes - Input data filenames	Filename of Input File 39
										Attributes - Input data filenames	Filename of Input File 40
										Attributes - Input data filenames	Filename of Input File 41
										Attributes - Input data filenames	Filename of Input File 42
										Attributes - Input data filenames	Filename of Input File 43
										Attributes - Input data filenames	Filename of Input File 44
										Attributes - Input data filenames	Filename of Input File 45
										Attributes - Input data filenames	Filename of Input File 46
										Attributes - Input data filenames	Filename of Input File 47
										Attributes - Input data filenames	Filename of Input File 48
										Attributes - Input data filenames	Filename of Input File 49
										Attributes - Input data filenames	Filename of Input File 50
										Attributes - Input data filenames	Filename of Input File 51
										Attributes - Input data filenames	Filename of Input File 52
										Attributes - Input data filenames	Filename of Input File 53
										Attributes - Input data filenames	Filename of Input File 54
										Attributes - Input data filenames	Filename of Input File 55
										Attributes - Input data filenames	Filename of Input File 56
										Attributes - Input data filenames	Filename of Input File 57
										Attributes - Input data filenames	Filename of Input File 58
										Attributes - Input data filenames	Filename of Input File 59
										Attributes - Input data filenames	Filename of Input File 60
										Attributes - Input data filenames	Filename of Input File 61
										Attributes - Input data filenames	Filename of Input File 62
										Attributes - Input data filenames	Filename of Input File 63
										Attributes - Input data filenames	Filename of Input File 64
										Attributes - Input data filenames	Filename of Input File 65
										Attributes - Input data filenames	Filename of Input File 66
										Attributes - Input data filenames	Filename of Input File 67
										Attributes - Input data filenames	Filename of Input File 68
										Attributes - Input data filenames	Filename of Input File 69
										Attributes - Input data filenames	Filename of Input File 70
										Attributes - Input data filenames	Filename of Input File 71
										Attributes - Input data filenames	Filename of Input File 72
										Attributes - Input data filenames	Filename of Input File 73
										Attributes - Input data filenames	Filename of Input File 74
										Attributes - Input data filenames	Filename of Input File 75
										Attributes - Input data filenames	Filename of Input File 76
										Attributes - Input data filenames	Filename of Input File 77
										Attributes - Input data filenames	Filename of Input File 78
										Attributes - Input data filenames	Filename of Input File 79
										Attributes - Input data filenames	Filename of Input File 80
										Attributes - Input data filenames	Filename of Input File 81
										Attributes - Input data filenames	Filename of Input File 82
										Attributes - Input data filenames	Filename of Input File 83
										Attributes - Input data filenames	Filename of Input File 84
										Attributes - Input data filenames	Filename of Input File 85
										Attributes - Input data filenames	Filename of Input File 86
										Attributes - Input data filenames	Filename of Input File 87
										Attributes - Input data filenames	Filename of Input File 88
										Attributes - Input data filenames	Filename of Input File 89
										Attributes - Input data filenames	Filename of Input File 90
										Attributes - Input data filenames	Filename of Input File 91
										Attributes - Input data filenames	Filename of Input File 92
										Attributes - Input data filenames	Filename of Input File 93
										Attributes - Input data filenames	Filename of Input File 94
										Attributes - Input data filenames	Filename of Input File 95
										Attributes - Input data filenames	Filename of Input File 96
										Attributes - Input data filenames	Filename of Input File 97
										Attributes - Input data filenames	Filename of Input File 98
										Attributes - Input data filenames	Filename of Input File 99
										Attributes - Input data filenames	Filename of Input File 100
										Attributes - Input data filenames	Filename of Input File 101
										Attributes - Input data filenames	Filename of Input File 102
										Attributes - Input data filenames	Filename of Input File 103
										Attributes - Input data filenames	Filename of Input File 104
										Attributes - Input data filenames	Filename of Input File 105
										Attributes - Input data filenames	Filename of Input File 106
										Attributes - Input data filenames	Filename of Input File 107
										Attributes - Input data filenames	Filename of Input File 108
										Attributes - Input data filenames	Filename of Input File 109
										Attributes - Input data filenames	Filename of Input File 110
										Attributes - Input data filenames	Filename of Input File 111
										Attributes - Input data filenames	Filename of Input File 112
										Attributes - Input data filenames	Filename of Input File 113
										Attributes - Input data filenames	Filename of Input File 114
										Attributes - Input data filenames	Filename of Input File 115
										Attributes - Input data filenames	Filename of Input File 116
										Attributes - Input data filenames	Filename of Input File 117
										Attributes - Input data filenames	Filename of Input File 118
										Attributes - Input data filenames	Filename of Input File 119
										Attributes - Input data filenames	Filename of Input File 120
										Attributes - Input data filenames	Filename of Input File 121
										Attributes - Input data filenames	Filename of Input File 122
										Attributes - Input data filenames	Filename of Input File 123
										Attributes - Input data filenames	Filename of Input File 124
										Attributes - Input data filenames	Filename of Input File 125
										Attributes - Input data filenames	Filename of Input File 126
										Attributes - Input data filenames	Filename of Input File 127
										Attributes - Input data filenames	Filename of Input File 128
										Attributes - Input data filenames	Filename of Input File 129
										Attributes - Input data filenames	Filename of Input File 130
										Attributes - Input data filenames	Filename of Input File 131
										Attributes - Input data filenames	Filename of Input File 132
										Attributes - Input data filenames	Filename of Input File 133
										Attributes - Input data filenames	Filename of Input File 134
										Attributes - Input data filenames	Filename of Input File 135
										Attributes - Input data filenames	Filename of Input File 136
										Attributes - Input data filenames	Filename of Input File 137
										Attributes - Input data filenames	Filename of Input File 138
										Attributes - Input data filenames	Filename of Input File 139
										Attributes - Input data filenames	Filename of Input File 140
										Attributes - Input data filenames	Filename of Input File 141
										Attributes - Input data filenames	Filename of Input File 142
										Attributes - Input data filenames	Filename of Input File 143
										Attributes - Input data filenames	Filename of Input File 144
										Attributes - Input data filenames	Filename of Input File 145
										Attributes - Input data filenames	Filename of Input File 146
										Attributes - Input data filenames	Filename of Input File 147
										Attributes - Input data filenames	Filename of Input File 148
										Attributes - Input data filenames	Filename of Input File 149
										Attributes - Input data filenames	Filename of Input File 150
										Attributes - Input data filenames	Filename of Input File 151
										Attributes - Input data filenames	Filename of Input File 152
										Attributes - Input data filenames	Filename of Input File 153
										Attributes - Input data filenames	Filename of Input File 154
										Attributes - Input data filenames	Filename of Input File 155
										Attributes - Input data filenames	Filename of Input File 156
										Attributes - Input data filenames	Filename of Input File 157
										Attributes - Input data filenames	Filename of Input File 158
										Attributes - Input data filenames	Filename of Input File 159
										Attributes - Input data filenames	Filename of Input File 160
										Attributes - Input data filenames	Filename of Input File 161
										Attributes - Input data filenames	Filename of Input File 162
										Attributes - Input data filenames	Filename of Input File 163
										Attributes - Input data filenames	Filename of Input File 164
										Attributes - Input data filenames	Filename of Input File 165
										Attributes - Input data filenames	Filename of Input File 166
										Attributes - Input data filenames	Filename of Input File 167
										Attributes - Input data filenames	Filename of Input File 168
										Attributes - Input data filenames	Filename of Input File 169
										Attributes - Input data filenames	Filename of Input File 170
										Attributes - Input data filenames	Filename of Input File 171
										Attributes - Input data filenames	Filename of Input File 172
										Attributes - Input data filenames	Filename of Input File 173
										Attributes - Input data filenames	Filename of Input File 174
										Attributes - Input data filenames	Filename of Input File 175
										Attributes - Input data filenames	Filename of Input File 176
										Attributes - Input data filenames	Filename of Input File 177
										Attributes - Input data filenames	Filename of Input File 178
										Attributes - Input data filenames	Filename of Input File 179
										Attributes - Input data filenames	Filename of Input File 180
										Attributes - Input data filenames	Filename of Input File 181
										Attributes - Input data filenames	Filename of Input File 182
										Attributes - Input data filenames	Filename of Input File 183
										Attributes - Input data filenames	Filename of Input File 184
										Attributes - Input data filenames	Filename of Input File 185
										Attributes - Input data filenames	Filename of Input File 186
										Attributes - Input data filenames	Filename of Input File 187
										Attributes - Input data filenames	Filename of Input File 188
										Attributes - Input data filenames	Filename of Input File 189
										Attributes - Input data filenames	Filename of Input File 190
										Attributes - Input data filenames	Filename of Input File 191
										Attributes - Input data filenames	Filename of Input File 192
										Attributes - Input data filenames	Filename of Input File 193
										Attributes - Input data filenames	Filename of Input File 194
										Attributes - Input data filenames	Filename of Input File 195
										Attributes - Input data filenames	Filename of Input File 196
										Attributes - Input data filenames	Filename of Input File 197
										Attributes - Input data filenames	Filename of Input File 198
										Attributes - Input data filenames	Filename of Input File 199
										Attributes - Input data filenames	Filename of Input File 200

## Sheet: Protein Level Data
Protein Level Data	Unused ProtScore Threshold	Confidence Threshold	Forward	Reverse	Correct	Incorrect	Total	Global FDR	q-value	Fit Unused ProtScore Threshold	Fit Confidence Threshold	Fit Forward	Fit Reverse	Fit Correct	Fit Incorrect	Fit Total	Fit Global FDR	Fit Local FDR
	64.04	1	1	0	1	0	1	0	0	64.04	1	0.999992	7.5726e-06	0.999985	1.51452e-05	1	1.51452e-05	1.52081e-05
	32.85	1	2	0	2	0	2	0	0	32.85	1	1.99998	1.52082e-05	1.99997	3.04165e-05	2	1.52082e-05	1.52713e-05
	30.88	1	3	0	3	0	3	0	0	30.88	1	2.99998	2.29073e-05	2.99995	4.58146e-05	3	1.52715e-05	1.5398e-05
	23.08	1	4	0	4	0	4	0	0	23.08	1	3.99997	3.067e-05	3.99994	6.134e-05	4	1.5335e-05	1.55254e-05
	18.02	1	5	0	5	0	5	0	0	18.02	1	4.99996	3.84967e-05	4.99992	7.69935e-05	5	1.53987e-05	1.56534e-05
	14.07	1	6	0	6	0	6	0	0	14.07	1	5.99995	4.63878e-05	5.99991	9.27756e-05	6	1.54626e-05	1.57821e-05
	10	1	7	0	7	0	7	0	0	10	1	6.99995	5.43435e-05	6.99989	0.000108687	7	1.55267e-05	1.59114e-05
	8	1	8	0	8	0	8	0	0	8	1	7.99994	6.23642e-05	7.99988	0.000124728	8	1.5591e-05	1.60413e-05
	6.03	0.999999	9	0	9	0	9	0	0	6.03	0.999999	8.99993	7.04501e-05	8.99986	0.0001409	9	1.56556e-05	1.61718e-05
	6	0.999999	11	0	11	0	11	0	0	6	0.999999	9.99992	7.86016e-05	9.99984	0.000157203	10	1.57203e-05	1.63688e-05
	4	0.9999	14	0	14	0	14	0	0	6	0.999999	10.9999	8.6819e-05	10.9998	0.000173638	11	1.57853e-05	1.63688e-05
	2.02	0.99045	15	0	15	0	15	0	0	4	0.9999	11.9999	9.51026e-05	11.9998	0.000190205	12	1.58504e-05	1.67001e-05
	2.01	0.990228	18	0	18	0	18	0	0	4	0.9999	12.9999	0.000103453	12.9998	0.000206905	13	1.59158e-05	1.67001e-05
	2	0.99	21	0	21	0	21	0	0	4	0.9999	13.9999	0.00011187	13.9998	0.000223739	14	1.59814e-05	1.67001e-05
	1.93	0.988251	22	0	22	0	22	0	0	2.02	0.99045	14.9999	0.000120353	14.9998	0.000240707	15	1.60471e-05	1.69679e-05
	0.42	0.619811	23	0	23	0	23	0	0	2.01	0.990228	15.9999	0.000128905	15.9997	0.00025781	16	1.61131e-05	1.7238e-05
	0.28	0.475193	24	0	24	0	24	0	0	2.01	0.990228	16.9999	0.000137524	16.9997	0.000275048	17	1.61793e-05	1.7238e-05
	0.27	0.462968	25	0	25	0	25	0	0	2.01	0.990228	17.9999	0.000146211	17.9997	0.000292421	18	1.62456e-05	1.7238e-05
	0.15	0.292054	25	1	24	2	26	0.0769231	0.0625	2	0.99	18.9998	0.000154966	18.9997	0.000309932	19	1.63122e-05	1.76475e-05
	0.13	0.25869	26	1	25	2	27	0.0740741	0.0625	2	0.99	19.9998	0.00016379	19.9997	0.000327579	20	1.6379e-05	1.76475e-05
	0.12	0.241422	28	1	27	2	29	0.0689655	0.0625	2	0.99	20.9998	0.000172682	20.9997	0.000345364	21	1.64459e-05	1.76475e-05
	0.11	0.223753	29	1	28	2	30	0.0666667	0.0625	1.93	0.988251	21.9998	0.000181644	21.9996	0.000363288	22	1.65131e-05	1.79233e-05
	0.09	0.187169	30	1	29	2	31	0.0645161	0.0625	0.42	0.619811	22.9998	0.000190675	22.9996	0.00038135	23	1.65804e-05	1.8062e-05
	0.06	0.129036	31	1	30	2	32	0.0625	0.0625	0.28	0.475193	23.9998	0.000199776	23.9996	0.000399551	24	1.6648e-05	1.82013e-05
	0.05	0.108749	31	2	29	4	33	0.121212	0.121212	0.27	0.462968	24.9998	0.000208946	24.9996	0.000417892	25	1.67157e-05	1.83411e-05
										0.15	0.292054	25.9829	0.0171096	25.9658	0.0342193	26	0.00131613	1.84815e-05
										0.13	0.25869	26.7705	0.229529	26.5409	0.459058	27	0.0170022	0.424843
										0.12	0.241422	27.558	0.441956	27.1161	0.883912	28	0.0315683	0.424859
										0.12	0.241422	28.3456	0.654388	27.6912	1.30878	29	0.0451302	0.424859
										0.11	0.223753	29.1332	0.866824	28.2664	1.73365	30	0.0577883	0.424872
										0.09	0.187169	29.9207	1.07926	28.8415	2.15853	31	0.0696299	0.42488
										0.06	0.129036	30.7083	1.29171	29.4166	2.58342	32	0.0807318	0.424888
										0.05	0.108749	31.4958	1.50416	29.9917	3.00831	33	0.0911609	0.424894

## Sheet: Distinct Peptide Level Data
Distinct Peptide Level Data		Confidence Threshold	Forward	Reverse	Correct	Incorrect	Total	Global FDR	q-value		Fit Confidence Threshold	Fit Forward	Fit Reverse	Fit Correct	Fit Incorrect	Fit Total	Fit Global FDR	Fit Local FDR
		1	185	0	185	0	185	0	0		1	0.999868	0.000131572	0.999737	0.000263144	1	0.000263144	0.00026905
		0.9999	202	0	202	0	202	0	0		1	1.99974	0.000263171	1.99947	0.000526342	2	0.000263171	0.00026905
		0.9998	256	0	256	0	256	0	0		1	2.99961	0.000394797	2.99921	0.000789594	3	0.000263198	0.00026905
		0.9997	258	0	258	0	258	0	0		1	3.99947	0.00052645	3.99895	0.0010529	4	0.000263225	0.00026905
		0.9995	259	0	259	0	259	0	0		1	4.99934	0.000658129	4.99868	0.00131626	5	0.000263252	0.00026905
		0.9993	260	0	260	0	260	0	0		1	5.99921	0.000789836	5.99842	0.00157967	6	0.000263279	0.00026905
		0.9992	261	0	261	0	261	0	0		1	6.99908	0.000921569	6.99816	0.00184314	7	0.000263306	0.00026905
		0.9991	263	0	263	0	263	0	0		1	7.99895	0.00105333	7.99789	0.00210666	8	0.000263332	0.00026905
		0.9989	264	0	264	0	264	0	0		1	8.99881	0.00118512	8.99763	0.00237023	9	0.000263359	0.00026905
		0.9988	265	0	265	0	265	0	0		1	9.99868	0.00131693	9.99737	0.00263386	10	0.000263386	0.00026905
		0.9987	266	0	266	0	266	0	0		1	10.9986	0.00144877	10.9971	0.00289755	11	0.000263413	0.00026905
		0.9981	267	0	267	0	267	0	0		1	11.9984	0.00158064	11.9968	0.00316128	12	0.00026344	0.00026905
		0.998	268	0	268	0	268	0	0		1	12.9983	0.00171254	12.9966	0.00342507	13	0.000263467	0.00026905
		0.9972	269	0	269	0	269	0	0		1	13.9982	0.00184446	13.9963	0.00368892	14	0.000263494	0.00026905
		0.9967	270	0	270	0	270	0	0		1	14.998	0.00197641	14.996	0.00395282	15	0.000263521	0.00026905
		0.996	271	0	271	0	271	0	0		1	15.9979	0.00210838	15.9958	0.00421677	16	0.000263548	0.00026905
		0.9956	272	0	272	0	272	0	0		1	16.9978	0.00224039	16.9955	0.00448077	17	0.000263575	0.00026905
		0.9835	273	0	273	0	273	0	0		1	17.9976	0.00237242	17.9953	0.00474483	18	0.000263602	0.00026905
		0.976	274	0	274	0	274	0	0		1	18.9975	0.00250447	18.995	0.00500895	19	0.000263629	0.00026905
		0.9607	275	0	275	0	275	0	0		1	19.9974	0.00263656	19.9947	0.00527312	20	0.000263656	0.00026905
		0.9551	276	0	276	0	276	0	0		1	20.9972	0.00276867	20.9945	0.00553734	21	0.000263683	0.00026905
		0.9468	277	0	277	0	277	0	0		1	21.9971	0.00290081	21.9942	0.00580161	22	0.00026371	0.00026905
		0.9305	278	0	278	0	278	0	0		1	22.997	0.00303297	22.9939	0.00606594	23	0.000263737	0.00026905
		0.917	279	0	279	0	279	0	0		1	23.9968	0.00316516	23.9937	0.00633033	24	0.000263764	0.00026905
		0.9129	280	0	280	0	280	0	0		1	24.9967	0.00329738	24.9934	0.00659477	25	0.000263791	0.00026905
		0.8945	281	0	281	0	281	0	0		1	25.9966	0.00342963	25.9931	0.00685926	26	0.000263818	0.00026905
		0.869	282	0	282	0	282	0	0		1	26.9964	0.0035619	26.9929	0.00712381	27	0.000263845	0.00026905
		0.8656	283	0	283	0	283	0	0		1	27.9963	0.0036942	27.9926	0.00738841	28	0.000263872	0.00026905
		0.8051	283	1	282	2	284	0.00704225	0.00673401		1	28.9962	0.00382653	28.9923	0.00765306	29	0.000263899	0.00026905
		0.8045	284	1	283	2	285	0.00701754	0.00673401		1	29.996	0.00395889	29.9921	0.00791777	30	0.000263926	0.00026905
		0.7635	285	1	284	2	286	0.00699301	0.00673401		1	30.9959	0.00409127	30.9918	0.00818253	31	0.000263953	0.00026905
		0.7445	286	1	285	2	287	0.00696864	0.00673401		1	31.9958	0.00422368	31.9916	0.00844735	32	0.00026398	0.00026905
		0.7308	287	1	286	2	288	0.00694444	0.00673401		1	32.9956	0.00435611	32.9913	0.00871222	33	0.000264007	0.00026905
		0.7188	288	1	287	2	289	0.00692042	0.00673401		1	33.9955	0.00448858	33.991	0.00897715	34	0.000264034	0.00026905
		0.6963	289	1	288	2	290	0.00689655	0.00673401		1	34.9954	0.00462107	34.9908	0.00924213	35	0.000264061	0.00026905
		0.696	290	1	289	2	291	0.00687285	0.00673401		1	35.9952	0.00475359	35.9905	0.00950717	36	0.000264088	0.00026905
		0.6255	291	1	290	2	292	0.00684932	0.00673401		1	36.9951	0.00488613	36.9902	0.00977227	37	0.000264115	0.00026905
		0.6073	292	1	291	2	293	0.00682594	0.00673401		1	37.995	0.00501871	37.99	0.0100374	38	0.000264142	0.00026905
		0.583	295	1	294	2	296	0.00675676	0.00673401		1	38.9948	0.00515131	38.9897	0.0103026	39	0.00026417	0.00026905
		0.5561	296	1	295	2	297	0.00673401	0.00673401		1	39.9947	0.00528394	39.9894	0.0105679	40	0.000264197	0.00026905
		0.5553	296	2	294	4	298	0.0134228	0.0128205		1	40.9946	0.0054166	40.9892	0.0108332	41	0.000264224	0.00026905
		0.5104	310	2	308	4	312	0.0128205	0.0128205		1	41.9945	0.00554928	41.9889	0.0110986	42	0.000264252	0.00026905
		0.4772	310	3	307	6	313	0.0191693	0.0191693		1	42.9943	0.005682	42.9886	0.011364	43	0.000264279	0.00026905
		0.4591	310	4	306	8	314	0.0254777	0.0254777		1	43.9942	0.00581474	43.9884	0.0116295	44	0.000264307	0.00026905
		0.4106	310	5	305	10	315	0.031746	0.0314465		1	44.9941	0.00594752	44.9881	0.011895	45	0.000264334	0.00026905
		0.3925	311	5	306	10	316	0.0316456	0.0314465		1	45.9939	0.00608032	45.9878	0.0121606	46	0.000264362	0.00026905
		0.391	312	5	307	10	317	0.0315457	0.0314465		1	46.9938	0.00621315	46.9876	0.0124263	47	0.000264389	0.00026905
		0.3885	313	5	308	10	318	0.0314465	0.0314465		1	47.9937	0.00634601	47.9873	0.012692	48	0.000264417	0.00026905
		0.3719	313	6	307	12	319	0.0376176	0.0375		1	48.9935	0.0064789	48.987	0.0129578	49	0.000264445	0.00026905
		0.3656	314	6	308	12	320	0.0375	0.0375		1	49.9934	0.00661182	49.9868	0.0132236	50	0.000264473	0.00026905
		0.3499	314	7	307	14	321	0.0436137	0.0429448		1	50.9933	0.00674477	50.9865	0.0134895	51	0.000264501	0.00026905
		0.3457	315	7	308	14	322	0.0434783	0.0429448		1	51.9931	0.00687775	51.9862	0.0137555	52	0.000264529	0.00026905
		0.3436	316	7	309	14	323	0.0433437	0.0429448		1	52.993	0.00701077	52.986	0.0140215	53	0.000264557	0.00026905
		0.3232	317	7	310	14	324	0.0432099	0.0429448		1	53.9929	0.00714381	53.9857	0.0142876	54	0.000264586	0.00026905
		0.3211	318	7	311	14	325	0.0430769	0.0429448		1	54.9927	0.00727688	54.9854	0.0145538	55	0.000264614	0.00026905
		0.3176	319	7	312	14	326	0.0429448	0.0429448		1	55.9926	0.00740999	55.9852	0.01482	56	0.000264643	0.00026905
		0.3118	320	8	312	16	328	0.0487805	0.0484848		1	56.9925	0.00754313	56.9849	0.0150863	57	0.000264671	0.00026905
		0.3058	321	8	313	16	329	0.0486322	0.0484848		1	57.9923	0.0076763	57.9846	0.0153526	58	0.0002647	0.00026905
		0.3038	322	8	314	16	330	0.0484848	0.0484848		1	58.9922	0.0078095	58.9844	0.015619	59	0.000264729	0.00026905
		0.3029	322	9	313	18	331	0.0543807	0.0542169		1	59.9921	0.00794274	59.9841	0.0158855	60	0.000264758	0.00026905
		0.2996	323	9	314	18	332	0.0542169	0.0542169		1	60.9919	0.008076	60.9838	0.016152	61	0.000264787	0.00026905
		0.2931	323	10	313	20	333	0.0600601	0.0593472		1	61.9918	0.00820931	61.9836	0.0164186	62	0.000264816	0.00026905
		0.2866	324	10	314	20	334	0.0598802	0.0593472		1	62.9917	0.00834264	62.9833	0.0166853	63	0.000264846	0.00026905
		0.2863	325	10	315	20	335	0.0597015	0.0593472		1	63.9915	0.00847601	63.983	0.016952	64	0.000264875	0.00026905
		0.2841	326	10	316	20	336	0.0595238	0.0593472		1	64.9914	0.00860941	64.9828	0.0172188	65	0.000264905	0.00026905
		0.2835	327	10	317	20	337	0.0593472	0.0593472		1	65.9913	0.00874285	65.9825	0.0174857	66	0.000264935	0.00026905
		0.2793	327	11	316	22	338	0.0650888	0.0650888		1	66.9911	0.00887632	66.9822	0.0177526	67	0.000264965	0.00026905
		0.2719	327	12	315	24	339	0.0707965	0.0703812		1	67.991	0.00900983	67.982	0.0180197	68	0.000264995	0.00026905
		0.2674	328	12	316	24	340	0.0705882	0.0703812		1	68.9909	0.00914337	68.9817	0.0182867	69	0.000265025	0.00026905
		0.2661	329	12	317	24	341	0.0703812	0.0703812		1	69.9907	0.00927695	69.9814	0.0185539	70	0.000265056	0.00026905
		0.2641	329	13	316	26	342	0.0760234	0.0755814		1	70.9906	0.00941057	70.9812	0.0188211	71	0.000265086	0.00026905
		0.257	330	13	317	26	343	0.0758017	0.0755814		1	71.9905	0.00954422	71.9809	0.0190884	72	0.000265117	0.00026905
		0.2559	331	13	318	26	344	0.0755814	0.0755814		1	72.9903	0.00967791	72.9806	0.0193558	73	0.000265148	0.00026905
		0.2524	331	14	317	28	345	0.0811594	0.0811594		1	73.9902	0.00981164	73.9804	0.0196233	74	0.000265179	0.00026905
		0.2523	331	15	316	30	346	0.0867052	0.0859599		1	74.9901	0.0099454	74.9801	0.0198908	75	0.000265211	0.00026905
		0.249	332	15	317	30	347	0.0864553	0.0859599		1	75.9899	0.0100792	75.9798	0.0201584	76	0.000265242	0.00026905
		0.2429	333	15	318	30	348	0.0862069	0.0859599		1	76.9898	0.010213	76.9796	0.0204261	77	0.000265274	0.00026905
		0.2406	334	15	319	30	349	0.0859599	0.0859599		1	77.9897	0.0103469	77.9793	0.0206938	78	0.000265306	0.00026905
		0.2328	334	16	318	32	350	0.0914286	0.0867209		1	78.9895	0.0104808	78.979	0.0209617	79	0.000265338	0.00026905
		0.2288	335	16	319	32	351	0.0911681	0.0867209		1	79.9894	0.0106148	79.9788	0.0212296	80	0.00026537	0.00026905
		0.2232	336	16	320	32	352	0.0909091	0.0867209		1	80.9893	0.0107488	80.9785	0.0214976	81	0.000265402	0.00026905
		0.2222	353	16	337	32	369	0.0867209	0.0867209		1	81.9891	0.0108828	81.9782	0.0217657	82	0.000265435	0.00026905
		0.2187	353	17	336	34	370	0.0918919	0.0913978		1	82.989	0.0110169	82.978	0.0220338	83	0.000265468	0.00026905
		0.2173	354	17	337	34	371	0.0916442	0.0913978		1	83.9888	0.011151	83.9777	0.0223021	84	0.000265501	0.00026905
		0.217	355	17	338	34	372	0.0913978	0.0913978		1	84.9887	0.0112852	84.9774	0.0225704	85	0.000265534	0.00026905
		0.2167	355	18	337	36	373	0.0965147	0.0965147		1	85.9886	0.0114194	85.9772	0.0228388	86	0.000265568	0.00026905
		0.2113	355	19	336	38	374	0.101604	0.101604		1	86.9884	0.0115537	86.9769	0.0231073	87	0.000265601	0.00026905
		0.2083	355	20	335	40	375	0.106667	0.10582		1	87.9883	0.011688	87.9766	0.0233759	88	0.000265635	0.00026905
		0.208	356	20	336	40	376	0.106383	0.10582		1	88.9882	0.0118223	88.9764	0.0236446	89	0.00026567	0.00026905
		0.2067	357	20	337	40	377	0.106101	0.10582		1	89.988	0.0119567	89.9761	0.0239134	90	0.000265704	0.00026905
		0.2028	358	20	338	40	378	0.10582	0.10582		1	90.9879	0.0120911	90.9758	0.0241822	91	0.000265739	0.00026905
		0.2025	358	21	337	42	379	0.110818	0.110818		1	91.9878	0.0122256	91.9755	0.0244512	92	0.000265774	0.00026905
		0.1995	358	22	336	44	380	0.115789	0.115789		1	92.9876	0.0123601	92.9753	0.0247202	93	0.000265809	0.00026905
		0.1967	358	23	335	46	381	0.120735	0.120735		1	93.9875	0.0124947	93.975	0.0249894	94	0.000265845	0.00026905
		0.1966	358	24	334	48	382	0.125654	0.124675		1	94.9874	0.0126293	94.9747	0.0252586	95	0.00026588	0.00026905
		0.1965	359	24	335	48	383	0.125326	0.124675		1	95.9872	0.012764	95.9745	0.025528	96	0.000265916	0.00026905
		0.194	360	24	336	48	384	0.125	0.124675		1	96.9871	0.0128987	96.9742	0.0257974	97	0.000265953	0.00026905
		0.1918	361	24	337	48	385	0.124675	0.124675		1	97.987	0.0130335	97.9739	0.026067	98	0.000265989	0.00026905
		0.1898	361	25	336	50	386	0.129534	0.129534		1	98.9868	0.0131683	98.9737	0.0263366	99	0.000266026	0.00026905
		0.188	361	26	335	52	387	0.134367	0.133333		1	99.9867	0.0133032	99.9734	0.0266064	100	0.000266064	0.00026905
		0.1864	362	26	336	52	388	0.134021	0.133333		1	100.987	0.0134381	100.973	0.0268763	101	0.000266102	0.00026905
		0.185	363	26	337	52	389	0.133676	0.133333		1	101.986	0.0135731	101.973	0.0271462	102	0.00026614	0.00026905
		0.1844	364	26	338	52	390	0.133333	0.133333		1	102.986	0.0137082	102.973	0.0274163	103	0.000266178	0.00026905
		0.1838	364	27	337	54	391	0.138107	0.137755		1	103.986	0.0138433	103.972	0.0276865	104	0.000266217	0.00026905
		0.1826	365	27	338	54	392	0.137755	0.137755		1	104.986	0.0139784	104.972	0.0279569	105	0.000266256	0.00026905
		0.1816	365	28	337	56	393	0.142494	0.142494		1	105.986	0.0141137	105.972	0.0282273	106	0.000266296	0.00026905
		0.1814	365	29	336	58	394	0.147208	0.146465		1	106.986	0.014249	106.972	0.0284979	107	0.000266336	0.00026905
		0.1806	366	29	337	58	395	0.146835	0.146465		1	107.986	0.0143843	107.971	0.0287686	108	0.000266376	0.00026905
		0.1802	367	29	338	58	396	0.146465	0.146465		1	108.985	0.0145197	108.971	0.0290394	109	0.000266417	0.00026905
		0.1797	367	30	337	60	397	0.151134	0.148515		1	109.985	0.0146552	109.971	0.0293104	110	0.000266458	0.00026905
		0.1794	369	30	339	60	399	0.150376	0.148515		1	110.985	0.0147908	110.97	0.0295815	111	0.0002665	0.00026905
		0.1789	370	30	340	60	400	0.15	0.148515		1	111.985	0.0149264	111.97	0.0298528	112	0.000266543	0.00026905
		0.1782	371	30	341	60	401	0.149626	0.148515		1	112.985	0.0150621	112.97	0.0301242	113	0.000266586	0.00026905
		0.1775	372	30	342	60	402	0.149254	0.148515		1	113.985	0.0151979	113.97	0.0303957	114	0.000266629	0.00026905
		0.1769	373	30	343	60	403	0.148883	0.148515		1	114.985	0.0153337	114.969	0.0306674	115	0.000266673	0.00026905
		0.1763	374	30	344	60	404	0.148515	0.148515		1	115.985	0.0154696	115.969	0.0309393	116	0.000266718	0.00026905
		0.1758	374	31	343	62	405	0.153086	0.153086		1	116.984	0.0156056	116.969	0.0312113	117	0.000266763	0.00026905
		0.1748	374	32	342	64	406	0.157635	0.157635		1	117.984	0.0157417	117.969	0.0314834	118	0.000266809	0.00026905
		0.1743	374	33	341	66	407	0.162162	0.162162		1	118.984	0.0158779	118.968	0.0317558	119	0.000266855	0.00026905
		0.1739	374	34	340	68	408	0.166667	0.165854		1	119.984	0.0160142	119.968	0.0320283	120	0.000266903	0.00026905
		0.1735	375	34	341	68	409	0.166259	0.165854		1	120.984	0.0161505	120.968	0.032301	121	0.000266951	0.00026905
		0.1731	376	34	342	68	410	0.165854	0.165854		1	121.984	0.016287	121.967	0.032574	122	0.000267	0.00026905
		0.1728	376	35	341	70	411	0.170316	0.169903		1	122.984	0.0164235	122.967	0.0328471	123	0.000267049	0.00026905
		0.1725	377	35	342	70	412	0.169903	0.169903		1	123.983	0.0165602	123.967	0.0331204	124	0.0002671	0.00026905
		0.172	377	36	341	72	413	0.174334	0.173494		1	124.983	0.0166969	124.967	0.0333939	125	0.000267151	0.00026905
		0.1716	378	36	342	72	414	0.173913	0.173494		1	125.983	0.0168338	125.966	0.0336676	126	0.000267203	0.00026905
		0.1713	379	36	343	72	415	0.173494	0.173494		1	126.983	0.0169708	126.966	0.0339416	127	0.000267256	0.00026905
		0.171	379	37	342	74	416	0.177885	0.177885		1	127.983	0.0171079	127.966	0.0342157	128	0.000267311	0.00026905
		0.1708	379	38	341	76	417	0.182254	0.180952		1	128.983	0.0172451	128.966	0.0344902	129	0.000267366	0.00026905
		0.1705	380	38	342	76	418	0.181818	0.180952		1	129.983	0.0173824	129.965	0.0347649	130	0.000267422	0.00026905
		0.1703	381	38	343	76	419	0.181384	0.180952		1	130.982	0.0175199	130.965	0.0350398	131	0.000267479	0.00026905
		0.1701	382	38	344	76	420	0.180952	0.180952		1	131.982	0.0176575	131.965	0.035315	132	0.000267538	0.00026905
		0.1699	382	39	343	78	421	0.185273	0.184834		1	132.982	0.0177953	132.964	0.0355905	133	0.000267598	0.00026905
		0.1697	383	39	344	78	422	0.184834	0.184834		1	133.982	0.0179332	133.964	0.0358663	134	0.000267659	0.00026905
		0.1695	384	40	344	80	424	0.188679	0.187793		1	134.982	0.0180712	134.964	0.0361424	135	0.000267722	0.00026905
		0.1693	385	40	345	80	425	0.188235	0.187793		1	135.982	0.0182094	135.964	0.0364188	136	0.000267786	0.00026905
		0.1691	386	40	346	80	426	0.187793	0.187793		1	136.982	0.0183478	136.963	0.0366956	137	0.000267851	0.00026905
		0.1689	386	41	345	82	427	0.192037	0.192037		1	137.982	0.0184864	137.963	0.0369727	138	0.000267918	0.00026905
		0.1686	386	42	344	84	428	0.196262	0.195349		1	138.981	0.0186251	138.963	0.0372502	139	0.000267987	0.00026905
		0.1684	387	42	345	84	429	0.195804	0.195349		1	139.981	0.018764	139.962	0.037528	140	0.000268057	0.00026905
		0.1683	388	42	346	84	430	0.195349	0.195349		1	140.981	0.0189031	140.962	0.0378063	141	0.00026813	0.00026905
		0.168	388	43	345	86	431	0.199536	0.199536		1	141.981	0.0190425	141.962	0.0380849	142	0.000268204	0.00026905
		0.1678	388	44	344	88	432	0.203704	0.203233		1	142.981	0.019182	142.962	0.038364	143	0.00026828	0.00026905
		0.1677	389	44	345	88	433	0.203233	0.203233		1	143.981	0.0193218	143.961	0.0386436	144	0.000268358	0.00026905
		0.1676	389	45	344	90	434	0.207373	0.206897		1	144.981	0.0194618	144.961	0.0389236	145	0.000268438	0.00026905
		0.1674	390	45	345	90	435	0.206897	0.206897		1	145.98	0.019602	145.961	0.0392041	146	0.000268521	0.00026905
		0.1673	390	46	344	92	436	0.211009	0.209567		1	146.98	0.0197426	146.961	0.0394851	147	0.000268606	0.00026905
		0.1672	391	46	345	92	437	0.210526	0.209567		1	147.98	0.0198834	147.96	0.0397667	148	0.000268694	0.00026905
		0.167	392	46	346	92	438	0.210046	0.209567		1	148.98	0.0200244	148.96	0.0400489	149	0.000268784	0.00026905
		0.1669	393	46	347	92	439	0.209567	0.209567		1	149.98	0.0201658	149.96	0.0403317	150	0.000268878	0.00026905
		0.1668	393	47	346	94	440	0.213636	0.213636		1	150.98	0.0203075	150.959	0.0406151	151	0.000268974	0.00026905
		0.1667	393	48	345	96	441	0.217687	0.217195		1	151.98	0.0204496	151.959	0.0408991	152	0.000269073	0.00026905
		0.1666	394	48	346	96	442	0.217195	0.217195		1	152.979	0.0205919	152.959	0.0411839	153	0.000269176	0.00026905
		0.1665	394	49	345	98	443	0.221219	0.220721		1	153.979	0.0207347	153.959	0.0414694	154	0.000269282	0.00026905
		0.1663	395	49	346	98	444	0.220721	0.220721		1	154.979	0.0208778	154.958	0.0417557	155	0.000269391	0.00026905
		0.1662	395	50	345	100	445	0.224719	0.224215		1	155.979	0.0210214	155.958	0.0420428	156	0.000269505	0.00026905
		0.1661	396	50	346	100	446	0.224215	0.224215		1	156.979	0.0211654	156.958	0.0423307	157	0.000269622	0.00026905
		0.1659	396	51	345	102	447	0.228188	0.228188		1	157.979	0.0213098	157.957	0.0426196	158	0.000269744	0.00026905
		0.1658	396	52	344	104	448	0.232143	0.230088		1	158.979	0.0214547	158.957	0.0429094	159	0.00026987	0.00026905
		0.1657	397	52	345	104	449	0.231626	0.230088		1	159.978	0.0216001	159.957	0.0432002	160	0.000270001	0.00026905
		0.1656	398	52	346	104	450	0.231111	0.230088		1	160.978	0.021746	160.957	0.0434921	161	0.000270137	0.00026905
		0.1655	399	52	347	104	451	0.230599	0.230088		1	161.978	0.0218925	161.956	0.0437851	162	0.000270278	0.00026905
		0.1654	400	52	348	104	452	0.230088	0.230088		1	162.978	0.0220396	162.956	0.0440793	163	0.000270425	0.00026905
		0.1653	400	53	347	106	453	0.233996	0.231947		1	163.978	0.0221874	163.956	0.0443747	164	0.000270577	0.00026905
		0.1652	402	53	349	106	455	0.232967	0.231947		1	164.978	0.0223357	164.955	0.0446714	165	0.000270736	0.00026905
		0.1651	403	53	350	106	456	0.232456	0.231947		1	165.978	0.0224848	165.955	0.0449696	166	0.000270901	0.00026905
		0.165	404	53	351	106	457	0.231947	0.231947		1	166.977	0.0226346	166.955	0.0452692	167	0.000271073	0.00026905
		0.1649	405	54	351	108	459	0.235294	0.235294		1	167.977	0.0227852	167.954	0.0455704	168	0.000271252	0.00026905
		0.1648	405	55	350	110	460	0.23913	0.23913		1	168.977	0.0229366	168.954	0.0458732	169	0.000271439	0.00026905
		0.1647	405	56	349	112	461	0.24295	0.242424		1	169.977	0.0230889	169.954	0.0461777	170	0.000271634	0.00026905
		0.1646	406	56	350	112	462	0.242424	0.242424		1	170.977	0.0232421	170.954	0.0464841	171	0.000271837	0.00026905
		0.1645	406	57	349	114	463	0.24622	0.24359		1	171.977	0.0233963	171.953	0.0467925	172	0.000272049	0.00026905
		0.1644	407	57	350	114	464	0.24569	0.24359		1	172.976	0.0235515	172.953	0.0471029	173	0.000272271	0.00026905
		0.1643	409	57	352	114	466	0.244635	0.24359		1	173.976	0.0237078	173.953	0.0474156	174	0.000272503	0.00026905
		0.1642	410	57	353	114	467	0.244111	0.24359		1	174.976	0.0238652	174.952	0.0477305	175	0.000272746	0.00026905
		0.1641	411	57	354	114	468	0.24359	0.24359		1	175.976	0.0240239	175.952	0.0480479	176	0.000272999	0.00026905
		0.164	411	58	353	116	469	0.247335	0.247335		1	176.976	0.024184	176.952	0.0483679	177	0.000273265	0.00026905
		0.1639	411	59	352	118	470	0.251064	0.251064		1	177.976	0.0243454	177.951	0.0486907	178	0.000273543	0.00026905
		0.1638	411	61	350	122	472	0.258475	0.258475		1	178.975	0.0245082	178.951	0.0490164	179	0.000273835	0.00026905
		0.1637	411	62	349	124	473	0.262156	0.262156		1	179.975	0.0246726	179.951	0.0493453	180	0.00027414	0.00026905
		0.1636	411	63	348	126	474	0.265823	0.265263		1	180.975	0.0248387	180.95	0.0496775	181	0.000274461	0.00026905
		0.1635	412	63	349	126	475	0.265263	0.265263		1	181.975	0.0250066	181.95	0.0500131	182	0.000274797	0.00026905
		0.1634	413	64	349	128	477	0.268344	0.267782		1	182.975	0.0251763	182.95	0.0503526	183	0.000275151	0.00026905
		0.1633	414	64	350	128	478	0.267782	0.267782		1	183.975	0.025348	183.949	0.050696	184	0.000275522	0.00026905
		0.1631	414	66	348	132	480	0.275	0.275		1	184.974	0.0255218	184.949	0.0510436	185	0.000275911	0.00026905
		0.163	415	67	348	134	482	0.278008	0.276289		0.9999	185.974	0.0256978	185.949	0.0513957	186	0.000276321	0.000400074
		0.1629	416	67	349	134	483	0.277433	0.276289		0.9999	186.974	0.0258763	186.948	0.0517526	187	0.000276752	0.000400074
		0.1628	417	67	350	134	484	0.27686	0.276289		0.9999	187.974	0.0260573	187.948	0.0521145	188	0.000277205	0.000400074
		0.1627	418	67	351	134	485	0.276289	0.276289		0.9999	188.974	0.0262409	188.948	0.0524819	189	0.000277682	0.000400074
		0.1626	418	68	350	136	486	0.279835	0.279835		0.9999	189.974	0.0264275	189.947	0.052855	190	0.000278184	0.000400074
		0.1625	419	69	350	138	488	0.282787	0.279919		0.9999	190.973	0.0266171	190.947	0.0532343	191	0.000278713	0.000400074
		0.1624	420	69	351	138	489	0.282209	0.279919		0.9999	191.973	0.02681	191.946	0.05362	192	0.000279271	0.000400074
		0.1623	422	69	353	138	491	0.281059	0.279919		0.9999	192.973	0.0270064	192.946	0.0540127	193	0.000279859	0.000400074
		0.1622	423	69	354	138	492	0.280488	0.279919		0.9999	193.973	0.0272064	193.946	0.0544128	194	0.000280478	0.000400074
		0.1621	424	69	355	138	493	0.279919	0.279919		0.9999	194.973	0.0274104	194.945	0.0548208	195	0.000281132	0.000400074
		0.162	424	70	354	140	494	0.283401	0.283401		0.9999	195.972	0.0276186	195.945	0.0552371	196	0.000281822	0.000400074
		0.1619	425	71	354	142	496	0.28629	0.285141		0.9999	196.972	0.0278312	196.944	0.0556625	197	0.000282551	0.000400074
		0.1618	426	71	355	142	497	0.285714	0.285141		0.9999	197.972	0.0280487	197.944	0.0560973	198	0.00028332	0.000400074
		0.1616	427	71	356	142	498	0.285141	0.285141		0.9999	198.972	0.0282712	198.943	0.0565424	199	0.000284133	0.000400074
		0.1615	427	73	354	146	500	0.292	0.292		0.9999	199.972	0.0284992	199.943	0.0569983	200	0.000284992	0.000400074
		0.1614	428	74	354	148	502	0.294821	0.294821		0.9999	200.971	0.0287329	200.943	0.0574658	201	0.0002859	0.000400074
		0.1613	429	75	354	150	504	0.297619	0.29703		0.9999	201.971	0.0289729	201.942	0.0579457	202	0.00028686	0.000400074
		0.1612	430	75	355	150	505	0.29703	0.29703		0.9998	202.971	0.0292194	202.942	0.0584388	203	0.000287876	0.00150119
		0.1611	431	76	355	152	507	0.299803	0.299213		0.9998	203.971	0.029473	203.941	0.058946	204	0.000288951	0.00150119
		0.161	432	76	356	152	508	0.299213	0.299213		0.9998	204.97	0.0297341	204.941	0.0594683	205	0.000290089	0.00150119
		0.1609	432	77	355	154	509	0.302554	0.301961		0.9998	205.97	0.0300033	205.94	0.0600066	206	0.000291294	0.00150119
		0.1608	433	77	356	154	510	0.301961	0.301961		0.9998	206.97	0.0302811	206.939	0.0605621	207	0.000292571	0.00150119
		0.1607	433	78	355	156	511	0.305284	0.302913		0.9998	207.969	0.030568	207.939	0.061136	208	0.000293923	0.00150119
		0.1606	434	78	356	156	512	0.304688	0.302913		0.9998	208.969	0.0308648	208.938	0.0617295	209	0.000295357	0.00150119
		0.1605	436	78	358	156	514	0.303502	0.302913		0.9998	209.969	0.031172	209.938	0.0623441	210	0.000296876	0.00150119
		0.1604	437	78	359	156	515	0.302913	0.302913		0.9998	210.969	0.0314905	210.937	0.062981	211	0.000298488	0.00150119
		0.1603	438	79	359	158	517	0.305609	0.305019		0.9998	211.968	0.031821	211.936	0.063642	212	0.000300198	0.00150119
		0.1602	439	79	360	158	518	0.305019	0.305019		0.9998	212.968	0.0321643	212.936	0.0643286	213	0.000302012	0.00150119
		0.1601	440	80	360	160	520	0.307692	0.307692		0.9998	213.967	0.0325214	213.935	0.0650427	214	0.000303938	0.00150119
		0.16	440	81	359	162	521	0.31094	0.30916		0.9998	214.967	0.0328931	214.934	0.0657862	215	0.000305983	0.00150119
		0.1599	442	81	361	162	523	0.309751	0.30916		0.9998	215.967	0.0332806	215.933	0.0665612	216	0.000308154	0.00150119
		0.1598	443	81	362	162	524	0.30916	0.30916		0.9998	216.966	0.033685	216.933	0.0673699	217	0.00031046	0.00150119
		0.1597	443	83	360	166	526	0.315589	0.315589		0.9998	217.966	0.0341073	217.932	0.0682147	218	0.000312911	0.00150119
		0.1596	443	84	359	168	527	0.318786	0.318786		0.9998	218.965	0.034549	218.931	0.0690981	219	0.000315516	0.00150119
		0.1595	444	85	359	170	529	0.321361	0.321361		0.9998	219.965	0.0350114	219.93	0.0700229	220	0.000318286	0.00150119
		0.1594	445	87	358	174	532	0.327068	0.327068		0.9998	220.965	0.035496	220.929	0.070992	221	0.000321231	0.00150119
		0.1593	445	88	357	176	533	0.330206	0.330206		0.9998	221.964	0.0360043	221.928	0.0720087	222	0.000324363	0.00150119
		0.1592	446	89	357	178	535	0.33271	0.33209		0.9998	222.963	0.0365381	222.927	0.0730763	223	0.000327696	0.00150119
		0.1591	447	89	358	178	536	0.33209	0.33209		0.9998	223.963	0.0370992	223.926	0.0741985	224	0.000331243	0.00150119
		0.159	448	90	358	180	538	0.334572	0.334572		0.9998	224.962	0.0376896	224.925	0.0753792	225	0.000335019	0.00150119
		0.1589	448	91	357	182	539	0.337662	0.336414		0.9998	225.962	0.0383114	225.923	0.0766228	226	0.000339039	0.00150119
		0.1588	450	91	359	182	541	0.336414	0.336414		0.9998	226.961	0.0389668	226.922	0.0779336	227	0.00034332	0.00150119
		0.1587	450	92	358	184	542	0.339483	0.339483		0.9998	227.96	0.0396584	227.921	0.0793167	228	0.00034788	0.00150119
		0.1586	452	93	359	186	545	0.341284	0.34058		0.9998	228.96	0.0403886	228.919	0.0807773	229	0.000352739	0.00150119
		0.1585	453	94	359	188	547	0.343693	0.34058		0.9998	229.959	0.0411605	229.918	0.082321	230	0.000357918	0.00150119
		0.1584	454	94	360	188	548	0.343066	0.34058		0.9998	230.958	0.041977	230.916	0.0839541	231	0.000363438	0.00150119
		0.1583	457	94	363	188	551	0.341198	0.34058		0.9998	231.957	0.0428414	231.914	0.0856829	232	0.000369323	0.00150119
		0.1582	458	94	364	188	552	0.34058	0.34058		0.9998	232.956	0.0437573	232.912	0.0875146	233	0.000375599	0.00150119
		0.1581	458	95	363	190	553	0.34358	0.34358		0.9998	233.955	0.0447284	233.911	0.0894567	234	0.000382294	0.00150119
		0.158	459	97	362	194	556	0.348921	0.34767		0.9998	234.954	0.0457588	234.908	0.0915175	235	0.000389436	0.00150119
		0.1579	460	97	363	194	557	0.348294	0.34767		0.9998	235.953	0.0468529	235.906	0.0937058	236	0.000397058	0.00150119
		0.1578	461	97	364	194	558	0.34767	0.34767		0.9998	236.952	0.0480154	236.904	0.0960309	237	0.000405194	0.00150119
		0.1577	461	98	363	196	559	0.350626	0.347979		0.9998	237.951	0.0492515	237.901	0.098503	238	0.000413878	0.00150119
		0.1576	463	98	365	196	561	0.349376	0.347979		0.9998	238.949	0.0505666	238.899	0.101133	239	0.000423152	0.00150119
		0.1575	464	99	365	198	563	0.351687	0.347979		0.9998	239.948	0.0519667	239.896	0.103933	240	0.000433056	0.00150119
		0.1574	466	99	367	198	565	0.350442	0.347979		0.9998	240.947	0.053458	240.893	0.106916	241	0.000443635	0.00150119
		0.1573	468	99	369	198	567	0.349206	0.347979		0.9998	241.945	0.0550475	241.89	0.110095	242	0.000454938	0.00150119
		0.1572	470	99	371	198	569	0.347979	0.347979		0.9998	242.943	0.0567425	242.887	0.113485	243	0.000467017	0.00150119
		0.1571	471	100	371	200	571	0.350263	0.348432		0.9998	243.941	0.058551	243.883	0.117102	244	0.000479926	0.00150119
		0.157	473	100	373	200	573	0.34904	0.348432		0.9998	244.94	0.0604815	244.879	0.120963	245	0.000493727	0.00150119
		0.1569	474	100	374	200	574	0.348432	0.348432		0.9998	245.937	0.0625432	245.875	0.125086	246	0.000508482	0.00150119
		0.1568	475	101	374	202	576	0.350694	0.350694		0.9998	246.935	0.0647461	246.871	0.129492	247	0.00052426	0.00150119
		0.1567	475	102	373	204	577	0.353553	0.352332		0.9998	247.933	0.0671009	247.866	0.134202	248	0.000541136	0.00150119
		0.1566	477	102	375	204	579	0.352332	0.352332		0.9998	248.93	0.0696191	248.861	0.139238	249	0.000559189	0.00150119
		0.1565	477	104	373	208	581	0.358003	0.358003		0.9998	249.928	0.072313	249.855	0.144626	250	0.000578504	0.00150119
		0.1564	477	105	372	210	582	0.360825	0.360825		0.9998	250.925	0.0751962	250.85	0.150392	251	0.000599173	0.00150119
		0.1563	477	107	370	214	584	0.366438	0.364566		0.9998	251.922	0.0782829	251.843	0.156566	252	0.000621293	0.00150119
		0.1562	479	107	372	214	586	0.365188	0.364566		0.9998	252.918	0.0815887	252.837	0.163177	253	0.00064497	0.00150119
		0.1561	480	107	373	214	587	0.364566	0.364566		0.9998	253.915	0.0851303	253.83	0.170261	254	0.000670317	0.00150119
		0.156	480	109	371	218	589	0.370119	0.368866		0.9998	254.911	0.0889257	254.822	0.177851	255	0.000697457	0.00150119
		0.1558	481	109	372	218	590	0.369492	0.368866		0.9998	255.907	0.0929943	255.814	0.185989	256	0.000726518	0.00150119
		0.1544	482	109	373	218	591	0.368866	0.368866		0.9997	256.903	0.097357	256.805	0.194714	257	0.000757642	0.00903412
		0.1524	482	110	372	220	592	0.371622	0.370995		0.9997	257.898	0.102036	257.796	0.204072	258	0.000790979	0.00903412
		0.1516	483	110	373	220	593	0.370995	0.370995		0.9995	258.893	0.107056	258.786	0.214112	259	0.000826689	0.0100378
		0.1503	483	111	372	222	594	0.373737	0.373737		0.9993	259.888	0.112443	259.775	0.224886	260	0.000864946	0.0107712
		0.1498	483	112	371	224	595	0.376471	0.375839		0.9992	260.882	0.118225	260.764	0.236449	261	0.000905935	0.0115607
		0.1493	484	112	372	224	596	0.375839	0.375839		0.9991	261.876	0.124431	261.751	0.248862	262	0.000949856	0.0128594
		0.1489	484	113	371	226	597	0.378559	0.378289		0.9991	262.869	0.131095	262.738	0.26219	263	0.000996921	0.0128594
		0.1485	484	114	370	228	598	0.381271	0.378289		0.9989	263.862	0.138251	263.723	0.276503	264	0.00104736	0.0143096
		0.1481	485	114	371	228	599	0.380634	0.378289		0.9988	264.854	0.145938	264.708	0.291875	265	0.00110142	0.0153691
		0.1478	487	114	373	228	601	0.379368	0.378289		0.9987	265.846	0.154194	265.692	0.308388	266	0.00115935	0.0165092
		0.1475	487	115	372	230	602	0.38206	0.378289		0.9981	266.837	0.163064	266.674	0.326128	267	0.00122145	0.0177359
		0.1473	488	115	373	230	603	0.381426	0.378289		0.998	267.827	0.172594	267.655	0.345188	268	0.00128801	0.0190557
		0.147	489	115	374	230	604	0.380795	0.378289		0.9972	268.817	0.182834	268.634	0.365668	269	0.00135936	0.0204753
		0.1468	490	115	375	230	605	0.380165	0.378289		0.9967	269.806	0.193837	269.612	0.387674	270	0.00143583	0.022002
		0.1461	491	115	376	230	606	0.379538	0.378289		0.996	270.794	0.205662	270.589	0.411323	271	0.0015178	0.0236436
		0.146	492	115	377	230	607	0.378913	0.378289		0.9956	271.782	0.218368	271.563	0.436737	272	0.00160565	0.0254084
		0.1458	493	115	378	230	608	0.378289	0.378289		0.9835	272.768	0.232024	272.536	0.464048	273	0.00169981	0.0273049
		0.1456	493	116	377	232	609	0.380952	0.378467		0.976	273.753	0.246698	273.507	0.493397	274	0.00180072	0.0293425
		0.1454	494	116	378	232	610	0.380328	0.378467		0.9607	274.738	0.262467	274.475	0.524934	275	0.00190885	0.0315309
		0.1453	495	116	379	232	611	0.379705	0.378467		0.9551	275.721	0.279411	275.441	0.558822	276	0.00202472	0.0338805
		0.1451	496	116	380	232	612	0.379085	0.378467		0.9468	276.702	0.297616	276.405	0.595231	277	0.00214885	0.036402
		0.145	497	116	381	232	613	0.378467	0.378467		0.9305	277.683	0.317173	277.366	0.634346	278	0.00228182	0.0391068
		0.1448	497	117	380	234	614	0.381107	0.37987		0.917	278.662	0.338181	278.324	0.676362	279	0.00242424	0.0420069
		0.1447	498	117	381	234	615	0.380488	0.37987		0.9129	279.639	0.360743	279.279	0.721486	280	0.00257674	0.0451147
		0.1446	499	117	382	234	616	0.37987	0.37987		0.8945	280.615	0.384969	280.23	0.769939	281	0.00273999	0.048443
		0.1444	499	118	381	236	617	0.382496	0.382496		0.869	281.589	0.410977	281.178	0.821954	282	0.00291473	0.0520053
		0.1443	500	119	381	238	619	0.384491	0.383253		0.8656	282.561	0.43889	282.122	0.87778	283	0.0031017	0.0558153
		0.1442	501	119	382	238	620	0.383871	0.383253		0.8051	283.531	0.46884	283.062	0.937679	284	0.00330169	0.0598873
		0.1441	502	119	383	238	621	0.383253	0.383253		0.8045	284.499	0.500963	283.998	1.00193	285	0.00351553	0.0642355
		0.1438	502	120	382	240	622	0.385852	0.385852		0.7635	285.465	0.535407	284.929	1.07081	286	0.00374411	0.0688749
		0.1436	502	121	381	242	623	0.388443	0.388443		0.7445	286.428	0.572324	285.855	1.14465	287	0.00398832	0.07382
		0.1435	502	122	380	244	624	0.391026	0.389776		0.7308	287.388	0.611874	286.776	1.22375	288	0.00424912	0.0790857
		0.1434	503	122	381	244	625	0.3904	0.389776		0.7188	288.346	0.654224	287.692	1.30845	289	0.0045275	0.0846865
		0.1433	504	122	382	244	626	0.389776	0.389776		0.6963	289.3	0.69955	288.601	1.3991	290	0.00482448	0.0906369
		0.1431	505	123	382	246	628	0.39172	0.39172		0.696	290.252	0.748033	289.504	1.49607	291	0.00514112	0.0969507
		0.143	505	124	381	248	629	0.394277	0.391785		0.6255	291.2	0.799862	290.4	1.59972	292	0.00547851	0.103641
		0.1429	506	124	382	248	630	0.393651	0.391785		0.6073	292.145	0.855231	291.29	1.71046	293	0.00583775	0.11072
		0.1428	507	124	383	248	631	0.393027	0.391785		0.583	293.086	0.914339	292.171	1.82868	294	0.00621999	0.126089
		0.1427	508	124	384	248	632	0.392405	0.391785		0.583	294.023	0.977392	293.045	1.95478	295	0.00662639	0.126089
		0.1426	509	124	385	248	633	0.391785	0.391785		0.583	294.955	1.0446	293.911	2.0892	296	0.0070581	0.126089
		0.1425	509	125	384	250	634	0.394322	0.393082		0.5561	295.884	1.11617	294.768	2.23234	297	0.0075163	0.143127
		0.1424	510	125	385	250	635	0.393701	0.393082		0.5553	296.808	1.19232	295.615	2.38465	298	0.00800217	0.152287
		0.1423	511	125	386	250	636	0.393082	0.393082		0.5104	297.727	1.27327	296.453	2.54654	299	0.00851687	0.234341
		0.1422	511	126	385	252	637	0.395604	0.395604		0.5104	298.641	1.35923	297.282	2.71846	300	0.00906153	0.234341
		0.1421	511	127	384	254	638	0.398119	0.398119		0.5104	299.55	1.45041	298.099	2.90082	301	0.00963727	0.234341
		0.142	511	128	383	256	639	0.400626	0.400626		0.5104	300.453	1.54702	298.906	3.09404	302	0.0102452	0.234341
		0.1419	511	129	382	258	640	0.403125	0.401869		0.5104	301.351	1.64927	299.701	3.29854	303	0.0108863	0.234341
		0.1417	512	129	383	258	641	0.402496	0.401869		0.5104	302.243	1.75735	300.485	3.51469	304	0.0115615	0.234341
		0.1416	513	129	384	258	642	0.401869	0.401869		0.5104	303.129	1.87145	301.257	3.74289	305	0.0122718	0.234341
		0.1415	513	130	383	260	643	0.404355	0.404355		0.5104	304.008	1.99175	302.017	3.98349	306	0.0130179	0.234341
		0.1413	513	131	382	262	644	0.406832	0.406832		0.5104	304.882	2.11841	302.763	4.23681	307	0.0138007	0.234341
		0.1411	514	132	382	264	646	0.408669	0.408669		0.5104	305.748	2.25158	303.497	4.50317	308	0.0146207	0.234341
		0.141	515	133	382	266	648	0.410494	0.410494		0.5104	306.609	2.39141	304.217	4.78282	309	0.0154784	0.234341
		0.1409	515	134	381	268	649	0.412943	0.412943		0.5104	307.462	2.53801	304.924	5.07601	310	0.0163742	0.234341
		0.1408	515	136	379	272	651	0.417819	0.417683		0.5104	308.309	2.69147	305.617	5.38294	311	0.0173085	0.234341
		0.1407	515	137	378	274	652	0.420245	0.417683		0.5104	309.148	2.85189	306.296	5.70377	312	0.0182813	0.234341
		0.1405	516	137	379	274	653	0.419602	0.417683		0.4772	309.981	3.01931	306.961	6.03862	313	0.0192927	0.33484
		0.1404	517	137	380	274	654	0.41896	0.417683		0.4591	310.806	3.19378	307.612	6.38755	314	0.0203425	0.348934
		0.1403	518	137	381	274	655	0.418321	0.417683		0.4106	311.625	3.37531	308.249	6.75061	315	0.0214305	0.36306
		0.1401	519	137	382	274	656	0.417683	0.417683		0.3925	312.436	3.56389	308.872	7.12778	316	0.0225563	0.377175
		0.14	520	138	382	276	658	0.419453	0.419453		0.391	313.24	3.75951	309.481	7.51901	317	0.0237193	0.391234
		0.1399	520	139	381	278	659	0.421851	0.421851		0.3885	314.038	3.9621	310.076	7.9242	318	0.0249189	0.405195
		0.1398	520	140	380	280	660	0.424242	0.422323		0.3719	314.828	4.17161	310.657	8.34321	319	0.0261543	0.419016
		0.1397	521	140	381	280	661	0.423601	0.422323		0.3656	315.612	4.38793	311.224	8.77586	320	0.0274246	0.432657
		0.1396	522	140	382	280	662	0.422961	0.422323		0.3499	316.389	4.61097	311.778	9.22193	321	0.0287288	0.446082
		0.1395	523	140	383	280	663	0.422323	0.422323		0.3457	317.159	4.84059	312.319	9.68117	322	0.0300658	0.459255
		0.1394	523	141	382	282	664	0.424699	0.423423		0.3436	317.923	5.07665	312.847	10.1533	323	0.0314344	0.472145
		0.1393	525	141	384	282	666	0.423423	0.423423		0.3232	318.681	5.31901	313.362	10.638	324	0.0328334	0.484724
		0.139	525	142	383	284	667	0.425787	0.425787		0.3211	319.433	5.56748	313.865	11.135	325	0.0342614	0.496966
		0.1389	525	143	382	286	668	0.428144	0.428144		0.3176	320.178	5.8219	314.356	11.6438	326	0.0357172	0.50885
		0.1388	525	144	381	288	669	0.430493	0.430493		0.3118	320.918	6.08207	314.836	12.1641	327	0.0371992	0.525968
		0.1387	525	146	379	292	671	0.435171	0.433878		0.3118	321.652	6.3478	315.304	12.6956	328	0.0387061	0.525968
		0.1386	526	146	380	292	672	0.434524	0.433878		0.3058	322.381	6.61889	315.762	13.2378	329	0.0402364	0.542197
		0.1385	527	146	381	292	673	0.433878	0.433878		0.3038	323.105	6.89514	316.21	13.7903	330	0.0417887	0.552507
		0.1384	528	147	381	294	675	0.435556	0.435556		0.3029	323.824	7.17633	316.647	14.3527	331	0.0433615	0.562406
		0.1383	528	148	380	296	676	0.43787	0.43787		0.2996	324.538	7.46227	317.075	14.9245	332	0.0449534	0.571891
		0.1381	528	149	379	298	677	0.440177	0.439528		0.2931	325.247	7.75274	317.495	15.5055	333	0.046563	0.580964
		0.138	529	149	380	298	678	0.439528	0.439528		0.2866	325.952	8.04755	317.905	16.0951	334	0.0481889	0.589628
		0.1379	529	150	379	300	679	0.441826	0.441826		0.2863	326.654	8.34648	318.307	16.693	335	0.0498298	0.59789
		0.1378	529	151	378	302	680	0.444118	0.443465		0.2841	327.351	8.64935	318.701	17.2987	336	0.0514843	0.605758
		0.1377	530	151	379	302	681	0.443465	0.443465		0.2835	328.044	8.95597	319.088	17.9119	337	0.0531511	0.613241
		0.1376	530	152	378	304	682	0.445748	0.444444		0.2793	328.734	9.26613	319.468	18.5323	338	0.0548292	0.620349
		0.1375	531	152	379	304	683	0.445095	0.444444		0.2719	329.42	9.57967	319.841	19.1593	339	0.0565173	0.627095
		0.1373	532	152	380	304	684	0.444444	0.444444		0.2674	330.104	9.89641	320.207	19.7928	340	0.0582142	0.633491
		0.1372	533	153	380	306	686	0.446064	0.446064		0.2661	330.784	10.2162	320.568	20.4324	341	0.059919	0.639551
		0.1371	533	154	379	308	687	0.448326	0.448326		0.2641	331.461	10.5388	320.922	21.0776	342	0.0616305	0.64529
		0.137	533	155	378	310	688	0.450581	0.449275		0.257	332.136	10.8642	321.272	21.7283	343	0.063348	0.65072
		0.1369	535	155	380	310	690	0.449275	0.449275		0.2559	332.808	11.1921	321.616	22.3842	344	0.0650703	0.655857
		0.1368	535	156	379	312	691	0.45152	0.45152		0.2524	333.478	11.5224	321.955	23.0449	345	0.0667968	0.660714
		0.1367	535	157	378	314	692	0.453757	0.453102		0.2523	334.145	11.8551	322.29	23.7102	346	0.0685266	0.665307
		0.1365	536	157	379	314	693	0.453102	0.453102		0.249	334.81	12.1899	322.62	24.3798	347	0.0702589	0.669649
		0.1364	536	158	378	316	694	0.455331	0.454936		0.2429	335.473	12.5268	322.946	25.0536	348	0.071993	0.673754
		0.1362	536	159	377	318	695	0.457554	0.454936		0.2406	336.134	12.8656	323.269	25.7312	349	0.0737284	0.677636
		0.136	537	159	378	318	696	0.456897	0.454936		0.2328	336.794	13.2063	323.587	26.4125	350	0.0754643	0.681307
		0.1359	538	159	379	318	697	0.456241	0.454936		0.2288	337.451	13.5486	323.903	27.0973	351	0.0772002	0.68478
		0.1358	540	159	381	318	699	0.454936	0.454936		0.2232	338.107	13.8927	324.215	27.7853	352	0.0789356	0.688067
		0.1357	559	171	388	342	730	0.468493	0.465863		0.2222	338.762	14.2383	324.523	28.4765	353	0.08067	0.711013
		0.1356	559	172	387	344	731	0.470588	0.465863		0.2222	339.415	14.5853	324.829	29.1706	354	0.0824029	0.711013
		0.1355	560	172	388	344	732	0.469945	0.465863		0.2222	340.066	14.9338	325.132	29.8676	355	0.0841339	0.711013
		0.1354	561	172	389	344	733	0.469304	0.465863		0.2222	340.716	15.2836	325.433	30.5671	356	0.0858627	0.711013
		0.1352	563	172	391	344	735	0.468027	0.465863		0.2222	341.365	15.6346	325.731	31.2692	357	0.0875888	0.711013
		0.1351	563	173	390	346	736	0.470109	0.465863		0.2222	342.013	15.9869	326.026	31.9737	358	0.089312	0.711013
		0.135	564	173	391	346	737	0.469471	0.465863		0.2222	342.66	16.3402	326.32	32.6805	359	0.091032	0.711013
		0.1349	565	173	392	346	738	0.468835	0.465863		0.2222	343.305	16.6947	326.611	33.3894	360	0.0927484	0.711013
		0.1348	565	174	391	348	739	0.470907	0.465863		0.2222	343.95	17.0502	326.9	34.1004	361	0.094461	0.711013
		0.1346	568	174	394	348	742	0.469003	0.465863		0.2222	344.593	17.4067	327.187	34.8134	362	0.0961696	0.711013
		0.1345	569	174	395	348	743	0.468371	0.465863		0.2222	345.236	17.7641	327.472	35.5283	363	0.0978741	0.711013
		0.1344	570	174	396	348	744	0.467742	0.465863		0.2222	345.878	18.1225	327.755	36.245	364	0.0995741	0.711013
		0.1343	571	174	397	348	745	0.467114	0.465863		0.2222	346.518	18.4817	328.037	36.9634	365	0.10127	0.711013
		0.1342	572	174	398	348	746	0.466488	0.465863		0.2222	347.158	18.8417	328.317	37.6834	366	0.10296	0.711013
		0.1341	573	174	399	348	747	0.465863	0.465863		0.2222	347.797	19.2026	328.595	38.4051	367	0.104646	0.711013
		0.1339	574	175	399	350	749	0.46729	0.466667		0.2222	348.436	19.5641	328.872	39.1283	368	0.106327	0.711013
		0.1338	575	175	400	350	750	0.466667	0.466667		0.2222	349.074	19.9265	329.147	39.853	369	0.108003	0.711013
		0.1337	575	176	399	352	751	0.468708	0.468708		0.2187	349.71	20.2895	329.421	40.5791	370	0.109673	0.7261
		0.1335	575	177	398	354	752	0.470745	0.47012		0.2173	350.347	20.6533	329.693	41.3065	371	0.111338	0.727475
		0.1334	576	177	399	354	753	0.47012	0.47012		0.217	350.982	21.0177	329.965	42.0353	372	0.112998	0.728805
		0.1333	576	178	398	356	754	0.472149	0.471053		0.2167	351.617	21.3827	330.235	42.7654	373	0.114653	0.730092
		0.1332	577	178	399	356	755	0.471523	0.471053		0.2113	352.252	21.7484	330.503	43.4968	374	0.116302	0.731339
		0.133	578	179	399	358	757	0.472919	0.471053		0.2083	352.885	22.1147	330.771	44.2293	375	0.117945	0.73255
		0.1328	579	179	400	358	758	0.472296	0.471053		0.208	353.518	22.4815	331.037	44.963	376	0.119583	0.733726
		0.1327	580	179	401	358	759	0.471673	0.471053		0.2067	354.151	22.849	331.302	45.6979	377	0.121215	0.734871
		0.1326	581	179	402	358	760	0.471053	0.471053		0.2028	354.783	23.217	331.566	46.4339	378	0.122841	0.735986
		0.1325	582	180	402	360	762	0.472441	0.472441		0.2025	355.415	23.5855	331.829	47.171	379	0.124462	0.737074
		0.1324	582	181	401	362	763	0.474443	0.472681		0.1995	356.045	23.9546	332.091	47.9091	380	0.126077	0.738136
		0.1323	583	181	402	362	764	0.473822	0.472681		0.1967	356.676	24.3241	332.352	48.6483	381	0.127686	0.739173
		0.1322	583	182	401	364	765	0.475817	0.472681		0.1966	357.306	24.6942	332.612	49.3885	382	0.129289	0.740188
		0.132	585	182	403	364	767	0.474576	0.472681		0.1965	357.935	25.0648	332.87	50.1297	383	0.130887	0.741182
		0.1318	586	182	404	364	768	0.473958	0.472681		0.194	358.564	25.4359	333.128	50.8718	384	0.132479	0.742157
		0.1317	587	182	405	364	769	0.473342	0.472681		0.1918	359.193	25.8075	333.385	51.6149	385	0.134065	0.743113
		0.1316	587	183	404	366	770	0.475325	0.472681		0.1898	359.821	26.1795	333.641	52.359	386	0.135645	0.744052
		0.1315	588	183	405	366	771	0.474708	0.472681		0.188	360.448	26.552	333.896	53.1039	387	0.137219	0.744974
		0.1314	589	183	406	366	772	0.474093	0.472681		0.1864	361.075	26.9249	334.15	53.8498	388	0.138788	0.745882
		0.1313	590	183	407	366	773	0.47348	0.472681		0.185	361.702	27.2983	334.403	54.5966	389	0.140351	0.746775
		0.1312	591	183	408	366	774	0.472868	0.472681		0.1844	362.328	27.6721	334.656	55.3443	390	0.141908	0.747655
		0.1311	592	184	408	368	776	0.474227	0.472681		0.1838	362.954	28.0464	334.907	56.0928	391	0.14346	0.748522
		0.1309	593	185	408	370	778	0.475578	0.472681		0.1826	363.579	28.4211	335.158	56.8422	392	0.145005	0.749377
		0.1308	594	185	409	370	779	0.474968	0.472681		0.1816	364.204	28.7962	335.408	57.5924	393	0.146545	0.750221
		0.1306	595	185	410	370	780	0.474359	0.472681		0.1814	364.828	29.1717	335.657	58.3434	394	0.14808	0.751054
		0.1305	595	186	409	372	781	0.476312	0.472681		0.1806	365.452	29.5477	335.905	59.0953	395	0.149608	0.751877
		0.1304	596	186	410	372	782	0.475703	0.472681		0.1802	366.076	29.924	336.152	59.848	396	0.151131	0.75269
		0.1303	597	186	411	372	783	0.475096	0.472681		0.1797	366.699	30.3007	336.399	60.6015	397	0.152649	0.753494
		0.13	598	186	412	372	784	0.47449	0.472681		0.1794	367.322	30.6779	336.644	61.3558	398	0.15416	0.754685
		0.1299	599	186	413	372	785	0.473885	0.472681		0.1794	367.945	31.0554	336.889	62.1109	399	0.155666	0.754685
		0.1298	601	186	415	372	787	0.472681	0.472681		0.1789	368.567	31.4334	337.133	62.8667	400	0.157167	0.755857
		0.1297	601	187	414	374	788	0.474619	0.474018		0.1782	369.188	31.8117	337.377	63.6233	401	0.158662	0.756629
		0.1294	602	187	415	374	789	0.474018	0.474018		0.1775	369.81	32.1904	337.619	64.3807	402	0.160151	0.757393
		0.1293	603	188	415	376	791	0.475348	0.474149		0.1769	370.431	32.5694	337.861	65.1389	403	0.161635	0.758151
		0.1292	604	188	416	376	792	0.474747	0.474149		0.1763	371.051	32.9489	338.102	65.8978	404	0.163113	0.758902
		0.1291	605	188	417	376	793	0.474149	0.474149		0.1758	371.671	33.3287	338.343	66.6574	405	0.164586	0.759647
		0.129	605	189	416	378	794	0.476071	0.475624		0.1748	372.291	33.7089	338.582	67.4178	406	0.166054	0.760386
		0.1289	606	190	416	380	796	0.477387	0.475624		0.1743	372.911	34.0895	338.821	68.1789	407	0.167516	0.761118
		0.1287	607	190	417	380	797	0.476788	0.475624		0.1739	373.53	34.4704	339.059	68.9408	408	0.168973	0.761845
		0.1285	608	190	418	380	798	0.47619	0.475624		0.1735	374.148	34.8517	339.297	69.7033	409	0.170424	0.762567
		0.1282	609	191	418	382	800	0.4775	0.475624		0.1731	374.767	35.2333	339.533	70.4666	410	0.17187	0.763283
		0.1281	609	192	417	384	801	0.479401	0.475624		0.1728	375.385	35.6153	339.769	71.2306	411	0.173311	0.763994
		0.1273	609	193	416	386	802	0.481297	0.475624		0.1725	376.002	35.9977	340.005	71.9953	412	0.174746	0.7647
		0.1249	610	193	417	386	803	0.480697	0.475624		0.172	376.62	36.3804	340.239	72.7607	413	0.176176	0.7654
		0.12	611	193	418	386	804	0.4801	0.475624		0.1716	377.237	36.7634	340.473	73.5268	414	0.177601	0.766097
		0.1171	612	193	419	386	805	0.479503	0.475624		0.1713	377.853	37.1468	340.706	74.2936	415	0.179021	0.766788
		0.1121	612	194	418	388	806	0.48139	0.475624		0.171	378.469	37.5305	340.939	75.0611	416	0.180435	0.767475
		0.111	613	194	419	388	807	0.480793	0.475624		0.1708	379.085	37.9146	341.171	75.8292	417	0.181845	0.768158
		0.1074	614	194	420	388	808	0.480198	0.475624		0.1705	379.701	38.299	341.402	76.5981	418	0.183249	0.768836
		0.1068	615	194	421	388	809	0.479604	0.475624		0.1703	380.316	38.6838	341.632	77.3676	419	0.184648	0.76951
		0.1065	616	194	422	388	810	0.479012	0.475624		0.1701	380.931	39.0689	341.862	78.1378	420	0.186042	0.770179
		0.1058	616	195	421	390	811	0.480888	0.475624		0.1699	381.546	39.4543	342.091	78.9086	421	0.187431	0.770845
		0.1049	617	195	422	390	812	0.480296	0.475624		0.1697	382.16	39.8401	342.32	79.6801	422	0.188815	0.771507
		0.1045	618	195	423	390	813	0.479705	0.475624		0.1695	382.774	40.2261	342.548	80.4523	423	0.190195	0.772492
		0.1031	619	195	424	390	814	0.479115	0.475624		0.1695	383.387	40.6125	342.775	81.2251	424	0.191569	0.772492
		0.1011	620	195	425	390	815	0.478528	0.475624		0.1693	384.001	40.9993	343.001	81.9986	425	0.192938	0.773469
		0.1005	620	196	424	392	816	0.480392	0.475624		0.1691	384.614	41.3863	343.227	82.7727	426	0.194302	0.774115
		0.09809	620	197	423	394	817	0.482252	0.475624		0.1689	385.226	41.7737	343.453	83.5474	427	0.195661	0.774758
		0.09679	620	198	422	396	818	0.484108	0.475624		0.1686	385.839	42.1614	343.677	84.3228	428	0.197016	0.775397
		0.09578	621	198	423	396	819	0.483516	0.475624		0.1684	386.451	42.5494	343.901	85.0989	429	0.198366	0.776032
		0.09357	621	199	422	398	820	0.485366	0.475624		0.1683	387.062	42.9378	344.124	85.8755	430	0.199711	0.776664
		0.09144	622	199	423	398	821	0.484775	0.475624		0.168	387.674	43.3264	344.347	86.6528	431	0.201051	0.777293
		0.08938	623	199	424	398	822	0.484185	0.475624		0.1678	388.285	43.7154	344.569	87.4307	432	0.202386	0.777918
		0.08751	624	199	425	398	823	0.483597	0.475624		0.1677	388.895	44.1046	344.791	88.2093	433	0.203717	0.778539
		0.08444	625	199	426	398	824	0.48301	0.475624		0.1676	389.506	44.4942	345.012	88.9884	434	0.205042	0.779157
		0.08382	633	199	434	398	832	0.478365	0.475624		0.1674	390.116	44.8841	345.232	89.7682	435	0.206364	0.779772
		0.08348	634	199	435	398	833	0.477791	0.475624		0.1673	390.726	45.2743	345.451	90.5486	436	0.20768	0.780384
		0.08159	635	199	436	398	834	0.477218	0.475624		0.1672	391.335	45.6648	345.67	91.3296	437	0.208992	0.780992
		0.08032	636	199	437	398	835	0.476647	0.475624		0.167	391.944	46.0556	345.889	92.1112	438	0.2103	0.781598
		0.07973	636	200	436	400	836	0.478469	0.475624		0.1669	392.553	46.4467	346.107	92.8934	439	0.211602	0.782199
		0.07858	637	200	437	400	837	0.477897	0.475624		0.1668	393.162	46.8381	346.324	93.6762	440	0.2129	0.782798
		0.07434	639	200	439	400	839	0.476758	0.475624		0.1667	393.77	47.2298	346.54	94.4596	441	0.214194	0.783394
		0.07428	640	200	440	400	840	0.47619	0.475624		0.1666	394.378	47.6218	346.756	95.2436	442	0.215483	0.783987
		0.0725	641	200	441	400	841	0.475624	0.475624		0.1665	394.986	48.0141	346.972	96.0281	443	0.216768	0.784576
		0.07074	641	201	440	402	842	0.477435	0.477435		0.1663	395.593	48.4067	347.187	96.8133	444	0.218048	0.785163
		0.07005	641	202	439	404	843	0.479241	0.479241		0.1662	396.2	48.7995	347.401	97.599	445	0.219324	0.785746
		0.06898	641	203	438	406	844	0.481043	0.480473		0.1661	396.807	49.1927	347.615	98.3854	446	0.220595	0.786326
		0.06755	642	203	439	406	845	0.480473	0.480473		0.1659	397.414	49.5861	347.828	99.1723	447	0.221862	0.786904
		0.06724	642	204	438	408	846	0.48227	0.480657		0.1658	398.02	49.9799	348.04	99.9598	448	0.223124	0.787478
		0.06547	643	204	439	408	847	0.4817	0.480657		0.1657	398.626	50.3739	348.252	100.748	449	0.224383	0.78805
		0.06379	644	204	440	408	848	0.481132	0.480657		0.1656	399.232	50.7682	348.464	101.536	450	0.225636	0.788619
		0.06207	644	205	439	410	849	0.482921	0.480657		0.1655	399.837	51.1628	348.674	102.326	451	0.226886	0.789185
		0.0619	646	205	441	410	851	0.481786	0.480657		0.1654	400.442	51.5577	348.885	103.115	452	0.228131	0.789748
		0.06036	647	205	442	410	852	0.481221	0.480657		0.1653	401.047	51.9528	349.094	103.906	453	0.229372	0.790308
		0.05866	648	205	443	410	853	0.480657	0.480657		0.1652	401.652	52.3483	349.303	104.697	454	0.230609	0.791143
		0.05528	648	206	442	412	854	0.482436	0.481855		0.1652	402.256	52.744	349.512	105.488	455	0.231842	0.791143
		0.0547	648	207	441	414	855	0.484211	0.481855		0.1651	402.86	53.14	349.72	106.28	456	0.23307	0.791971
		0.05403	649	207	442	414	856	0.483645	0.481855		0.165	403.464	53.5362	349.928	107.072	457	0.234294	0.79252
		0.05359	649	208	441	416	857	0.485414	0.481855		0.1649	404.067	53.9328	350.134	107.866	458	0.235514	0.793339
		0.05275	649	209	440	418	858	0.487179	0.481855		0.1649	404.67	54.3296	350.341	108.659	459	0.23673	0.793339
		0.05191	650	209	441	418	859	0.486612	0.481855		0.1648	405.273	54.7266	350.547	109.453	460	0.237942	0.794151
		0.04905	652	209	443	418	861	0.485482	0.481855		0.1647	405.876	55.124	350.752	110.248	461	0.23915	0.794689
		0.04855	653	209	444	418	862	0.484919	0.481855		0.1646	406.478	55.5216	350.957	111.043	462	0.240353	0.795225
		0.04688	654	209	445	418	863	0.484357	0.481855		0.1645	407.081	55.9195	351.161	111.839	463	0.241553	0.795758
		0.04521	655	209	446	418	864	0.483796	0.481855		0.1644	407.682	56.3176	351.365	112.635	464	0.242748	0.796288
		0.04454	655	210	445	420	865	0.485549	0.481855		0.1643	408.284	56.716	351.568	113.432	465	0.24394	0.797079
		0.04187	656	210	446	420	866	0.484988	0.481855		0.1643	408.885	57.1147	351.771	114.229	466	0.245127	0.797079
		0.04153	658	210	448	420	868	0.483871	0.481855		0.1642	409.486	57.5136	351.973	115.027	467	0.246311	0.797864
		0.04088	660	210	450	420	870	0.482759	0.481855		0.1641	410.087	57.9128	352.174	115.826	468	0.247491	0.798384
		0.04082	660	211	449	422	871	0.484501	0.481855		0.164	410.688	58.3123	352.375	116.625	469	0.248666	0.798901
		0.04021	660	212	448	424	872	0.486239	0.481855		0.1639	411.288	58.712	352.576	117.424	470	0.249838	0.799416
		0.03937	661	212	449	424	873	0.485682	0.481855		0.1638	411.888	59.1119	352.776	118.224	471	0.251006	0.800184
		0.03863	663	212	451	424	875	0.484571	0.481855		0.1638	412.488	59.5122	352.976	119.024	472	0.25217	0.800184
		0.03854	664	212	452	424	876	0.484018	0.481855		0.1637	413.087	59.9126	353.175	119.825	473	0.25333	0.800946
		0.03786	664	213	451	426	877	0.485747	0.481855		0.1636	413.687	60.3134	353.373	120.627	474	0.254487	0.801451
		0.03688	664	214	450	428	878	0.487472	0.481855		0.1635	414.286	60.7143	353.571	121.429	475	0.255639	0.801953
		0.03643	665	214	451	428	879	0.486917	0.481855		0.1634	414.884	61.1156	353.769	122.231	476	0.256788	0.802703
		0.03522	665	215	450	430	880	0.488636	0.481855		0.1634	415.483	61.517	353.966	123.034	477	0.257933	0.802703
		0.03345	667	215	452	430	882	0.487528	0.481855		0.1633	416.081	61.9188	354.162	123.838	478	0.259074	0.803447
		0.03323	667	216	451	432	883	0.489241	0.481855		0.1631	416.679	62.3207	354.359	124.641	479	0.260212	0.804185
		0.0319	667	217	450	434	884	0.49095	0.481855		0.1631	417.277	62.7229	354.554	125.446	480	0.261346	0.804185
		0.03108	667	218	449	436	885	0.492655	0.481855		0.163	417.875	63.1254	354.749	126.251	481	0.262476	0.805162
		0.03025	668	218	450	436	886	0.492099	0.481855		0.163	418.472	63.5281	354.944	127.056	482	0.263602	0.805162
		0.02884	669	218	451	436	887	0.491545	0.481855		0.1629	419.069	63.931	355.138	127.862	483	0.264725	0.805888
		0.02736	670	218	452	436	888	0.490991	0.481855		0.1628	419.666	64.3342	355.332	128.668	484	0.265844	0.80637
		0.0273	671	218	453	436	889	0.490439	0.481855		0.1627	420.262	64.7377	355.525	129.475	485	0.266959	0.806849
		0.02694	672	218	454	436	890	0.489888	0.481855		0.1626	420.859	65.1413	355.717	130.283	486	0.268071	0.807326
		0.02662	675	218	457	436	893	0.488242	0.481855		0.1625	421.455	65.5452	355.91	131.09	487	0.26918	0.808037
		0.02633	676	218	458	436	894	0.487696	0.481855		0.1625	422.051	65.9494	356.101	131.899	488	0.270284	0.808037
		0.02569	676	219	457	438	895	0.489385	0.481855		0.1624	422.646	66.3537	356.293	132.707	489	0.271385	0.808743
		0.02542	677	219	458	438	896	0.488839	0.481855		0.1623	423.242	66.7583	356.483	133.517	490	0.272483	0.809444
		0.02528	678	219	459	438	897	0.488294	0.481855		0.1623	423.837	67.1632	356.674	134.326	491	0.273577	0.809444
		0.02363	678	220	458	440	898	0.489978	0.481855		0.1622	424.432	67.5682	356.864	135.136	492	0.274668	0.81014
		0.02325	681	220	461	440	901	0.488346	0.481855		0.1621	425.026	67.9735	357.053	135.947	493	0.275755	0.810601
		0.02266	681	221	460	442	902	0.490022	0.481855		0.162	425.621	68.3791	357.242	136.758	494	0.276838	0.81106
		0.02213	681	222	459	444	903	0.491694	0.481855		0.1619	426.215	68.7848	357.43	137.57	495	0.277919	0.811745
		0.02197	681	223	458	446	904	0.493363	0.481855		0.1619	426.809	69.1908	357.618	138.382	496	0.278995	0.811745
		0.02164	682	223	459	446	905	0.492818	0.481855		0.1618	427.403	69.597	357.806	139.194	497	0.280069	0.812425
		0.0208	683	223	460	446	906	0.492274	0.481855		0.1616	427.997	70.0035	357.993	140.007	498	0.281138	0.812875
		0.02042	686	223	463	446	909	0.490649	0.481855		0.1615	428.59	70.4101	358.18	140.82	499	0.282205	0.813547
		0.02032	687	223	464	446	910	0.49011	0.481855		0.1615	429.183	70.817	358.366	141.634	500	0.283268	0.813547
		0.02008	688	223	465	446	911	0.489572	0.481855		0.1614	429.776	71.2241	358.552	142.448	501	0.284328	0.814436
		0.01946	689	223	466	446	912	0.489035	0.481855		0.1614	430.369	71.6314	358.737	143.263	502	0.285384	0.814436
		0.01919	693	223	470	446	916	0.4869	0.481855		0.1613	430.961	72.039	358.922	144.078	503	0.286437	0.815316
		0.01867	694	223	471	446	917	0.486369	0.481855		0.1613	431.553	72.4468	359.106	144.894	504	0.287487	0.815316
		0.01846	695	223	472	446	918	0.485839	0.481855		0.1612	432.145	72.8547	359.291	145.709	505	0.288534	0.815971
		0.0183	696	223	473	446	919	0.48531	0.481855		0.1611	432.737	73.263	359.474	146.526	506	0.289577	0.816622
		0.01824	697	223	474	446	920	0.484783	0.481855		0.1611	433.329	73.6714	359.657	147.343	507	0.290617	0.816622
		0.01804	697	224	473	448	921	0.486428	0.481855		0.161	433.92	74.08	359.84	148.16	508	0.291654	0.817268
		0.01767	697	225	472	450	922	0.488069	0.481855		0.1609	434.511	74.4889	360.022	148.978	509	0.292687	0.817696
		0.01754	699	225	474	450	924	0.487013	0.481855		0.1608	435.102	74.8979	360.204	149.796	510	0.293717	0.818122
		0.01749	703	225	478	450	928	0.484914	0.481855		0.1607	435.693	75.3072	360.386	150.614	511	0.294744	0.818547
		0.01702	704	226	478	452	930	0.486022	0.481855		0.1606	436.283	75.7167	360.567	151.433	512	0.295768	0.818969
		0.01661	706	226	480	452	932	0.484979	0.481855		0.1605	436.874	76.1264	360.747	152.253	513	0.296789	0.819599
		0.01648	706	227	479	454	933	0.486602	0.481855		0.1605	437.464	76.5363	360.927	153.073	514	0.297807	0.819599
		0.01636	709	228	481	456	937	0.48666	0.481855		0.1604	438.054	76.9464	361.107	153.893	515	0.298821	0.820225
		0.01602	709	229	480	458	938	0.488273	0.481855		0.1603	438.643	77.3567	361.287	154.713	516	0.299832	0.820846
		0.0158	710	229	481	458	939	0.487753	0.481855		0.1603	439.233	77.7672	361.466	155.534	517	0.30084	0.820846
		0.01536	711	229	482	458	940	0.487234	0.481855		0.1602	439.822	78.178	361.644	156.356	518	0.301845	0.821463
		0.01507	711	230	481	460	941	0.488842	0.481855		0.1601	440.411	78.5889	361.822	157.178	519	0.302847	0.822076
		0.01498	713	230	483	460	943	0.487805	0.481855		0.1601	441	79	362	158	520	0.303846	0.822076
		0.0149	714	230	484	460	944	0.487288	0.481855		0.16	441.589	79.4114	362.177	158.823	521	0.304842	0.822685
		0.01482	715	230	485	460	945	0.486772	0.481855		0.1599	442.177	79.8229	362.354	159.646	522	0.305835	0.82329
		0.01475	715	231	484	462	946	0.488372	0.481855		0.1599	442.765	80.2347	362.531	160.469	523	0.306825	0.82329
		0.01467	717	231	486	462	948	0.487342	0.481855		0.1598	443.353	80.6466	362.707	161.293	524	0.307812	0.823891
		0.01459	718	231	487	462	949	0.486828	0.481855		0.1597	443.941	81.0588	362.882	162.118	525	0.308795	0.824487
		0.01445	718	232	486	464	950	0.488421	0.481855		0.1597	444.529	81.4711	363.058	162.942	526	0.309776	0.824487
		0.01417	718	233	485	466	951	0.490011	0.481855		0.1596	445.116	81.8836	363.233	163.767	527	0.310754	0.82508
		0.0141	720	233	487	466	953	0.488982	0.481855		0.1595	445.704	82.2964	363.407	164.593	528	0.311729	0.825669
		0.01403	721	233	488	466	954	0.48847	0.481855		0.1595	446.291	82.7093	363.581	165.419	529	0.312701	0.825669
		0.01397	723	233	490	466	956	0.487448	0.481855		0.1594	446.878	83.1224	363.755	166.245	530	0.31367	0.826641
		0.0139	724	233	491	466	957	0.486938	0.481855		0.1594	447.464	83.5358	363.928	167.072	531	0.314636	0.826641
		0.01384	725	233	492	466	958	0.48643	0.481855		0.1594	448.051	83.9493	364.101	167.899	532	0.315599	0.826641
		0.01379	726	233	493	466	959	0.485923	0.481855		0.1593	448.637	84.363	364.274	168.726	533	0.316559	0.827411
		0.01378	726	234	492	468	960	0.4875	0.481855		0.1592	449.223	84.7769	364.446	169.554	534	0.317516	0.827984
		0.01371	729	234	495	468	963	0.485981	0.481855		0.1592	449.809	85.191	364.618	170.382	535	0.318471	0.827984
		0.01353	729	235	494	470	964	0.487552	0.481855		0.1591	450.395	85.6052	364.79	171.21	536	0.319423	0.828553
		0.01341	730	235	495	470	965	0.487047	0.481855		0.159	450.98	86.0197	364.961	172.039	537	0.320371	0.829119
		0.01329	730	236	494	472	966	0.488613	0.481855		0.159	451.566	86.4344	365.131	172.869	538	0.321317	0.829119
		0.01328	731	236	495	472	967	0.488108	0.481855		0.1589	452.151	86.8492	365.302	173.698	539	0.32226	0.829681
		0.01313	732	236	496	472	968	0.487603	0.481855		0.1588	452.736	87.2642	365.472	174.528	540	0.323201	0.830239
		0.01306	733	236	497	472	969	0.4871	0.481855		0.1588	453.321	87.6794	365.641	175.359	541	0.324138	0.830239
		0.01295	734	236	498	472	970	0.486598	0.481855		0.1587	453.905	88.0948	365.81	176.19	542	0.325073	0.830794
		0.01289	738	236	502	472	974	0.4846	0.481855		0.1586	454.49	88.5104	365.979	177.021	543	0.326005	0.831527
		0.01283	739	236	503	472	975	0.484103	0.481855		0.1586	455.074	88.9262	366.148	177.852	544	0.326934	0.831527
		0.01251	739	237	502	474	976	0.485656	0.481855		0.1586	455.658	89.3421	366.316	178.684	545	0.327861	0.831527
		0.01188	740	237	503	474	977	0.485159	0.481855		0.1585	456.242	89.7582	366.484	179.516	546	0.328785	0.832435
		0.01173	742	237	505	474	979	0.484168	0.481855		0.1585	456.825	90.1746	366.651	180.349	547	0.329706	0.832435
		0.01168	743	237	506	474	980	0.483673	0.481855		0.1584	457.409	90.591	366.818	181.182	548	0.330624	0.832975
		0.01153	744	238	506	476	982	0.484725	0.481855		0.1583	457.992	91.0077	366.985	182.015	549	0.33154	0.83369
		0.01148	745	238	507	476	983	0.484232	0.481855		0.1583	458.575	91.4246	367.151	182.849	550	0.332453	0.83369
		0.01143	747	238	509	476	985	0.483249	0.481855		0.1583	459.158	91.8416	367.317	183.683	551	0.333363	0.83369
		0.01137	748	238	510	476	986	0.482759	0.481855		0.1582	459.741	92.2588	367.482	184.518	552	0.334271	0.834399
		0.01118	749	238	511	476	987	0.48227	0.481855		0.1581	460.324	92.6762	367.648	185.352	553	0.335176	0.83475
		0.01114	751	239	512	478	990	0.482828	0.481855		0.158	460.906	93.0937	367.813	186.187	554	0.336078	0.83545
		0.01109	752	239	513	478	991	0.482341	0.481855		0.158	461.489	93.5114	367.977	187.023	555	0.336978	0.83545
		0.01098	753	239	514	478	992	0.481855	0.481855		0.158	462.071	93.9293	368.141	187.859	556	0.337875	0.83545
		0.01089	753	240	513	480	993	0.483384	0.482		0.1579	462.653	94.3474	368.305	188.695	557	0.33877	0.836143
		0.0106	753	241	512	482	994	0.484909	0.482		0.1578	463.234	94.7656	368.469	189.531	558	0.339662	0.836488
		0.01041	754	241	513	482	995	0.484422	0.482		0.1577	463.816	95.1841	368.632	190.368	559	0.340551	0.836831
		0.01037	755	241	514	482	996	0.483936	0.482		0.1576	464.397	95.6026	368.795	191.205	560	0.341438	0.837342
		0.01022	756	241	515	482	997	0.48345	0.482		0.1576	464.979	96.0214	368.957	192.043	561	0.342322	0.837342
		0.01004	757	241	516	482	998	0.482966	0.482		0.1575	465.56	96.4403	369.119	192.881	562	0.343204	0.83802
		0.00999	758	241	517	482	999	0.482482	0.482		0.1575	466.141	96.8594	369.281	193.719	563	0.344083	0.83802
		0.009943	759	241	518	482	1000	0.482	0.482		0.1574	466.721	97.2787	369.443	194.557	564	0.34496	0.838691
		0.009849	759	242	517	484	1001	0.483516	0.482552		0.1574	467.302	97.6981	369.604	195.396	565	0.345834	0.838691
		0.009802	761	242	519	484	1003	0.482552	0.482552		0.1573	467.882	98.1177	369.765	196.235	566	0.346706	0.839357
		0.009756	761	243	518	486	1004	0.484064	0.483647		0.1573	468.463	98.5375	369.925	197.075	567	0.347575	0.839357
		0.009663	761	244	517	488	1005	0.485572	0.483647		0.1572	469.043	98.9574	370.085	197.915	568	0.348442	0.840017
		0.009384	762	244	518	488	1006	0.485089	0.483647		0.1572	469.623	99.3775	370.245	198.755	569	0.349306	0.840017
		0.0092	763	244	519	488	1007	0.484608	0.483647		0.1571	470.202	99.7977	370.405	199.595	570	0.350167	0.840672
		0.009107	764	244	520	488	1008	0.484127	0.483647		0.1571	470.782	100.218	370.564	200.436	571	0.351027	0.840672
		0.009015	765	244	521	488	1009	0.483647	0.483647		0.157	471.361	100.639	370.723	201.277	572	0.351884	0.841321
		0.008924	765	245	520	490	1010	0.485149	0.483712		0.157	471.941	101.059	370.881	202.119	573	0.352738	0.841321
		0.008786	767	245	522	490	1012	0.48419	0.483712		0.1569	472.52	101.48	371.039	202.961	574	0.35359	0.841804
		0.008757	768	245	523	490	1013	0.483712	0.483712		0.1568	473.099	101.901	371.197	203.803	575	0.35444	0.842284
		0.008694	768	246	522	492	1014	0.485207	0.484729		0.1568	473.677	102.323	371.355	204.645	576	0.355287	0.842284
		0.008649	769	246	523	492	1015	0.484729	0.484729		0.1567	474.256	102.744	371.512	205.488	577	0.356132	0.842761
		0.008569	769	247	522	494	1016	0.48622	0.48622		0.1566	474.834	103.166	371.669	206.331	578	0.356974	0.843235
		0.008557	769	248	521	496	1017	0.487709	0.487709		0.1566	475.413	103.587	371.825	207.175	579	0.357814	0.843235
		0.008193	769	249	520	498	1018	0.489194	0.489194		0.1565	475.991	104.009	371.982	208.018	580	0.358652	0.843863
		0.008102	769	250	519	500	1019	0.490677	0.490677		0.1565	476.569	104.431	372.138	208.862	581	0.359488	0.843863
		0.007921	769	251	518	502	1020	0.492157	0.492157		0.1564	477.147	104.853	372.293	209.707	582	0.360321	0.84433
		0.007875	769	252	517	504	1021	0.493634	0.493634		0.1563	477.724	105.276	372.449	210.551	583	0.361151	0.844795
		0.007739	769	253	516	506	1022	0.495108	0.494141		0.1563	478.302	105.698	372.604	211.396	584	0.36198	0.844795
		0.007378	770	253	517	506	1023	0.494624	0.494141		0.1562	478.879	106.121	372.759	212.241	585	0.362806	0.845409
		0.007333	771	253	518	506	1024	0.494141	0.494141		0.1562	479.456	106.544	372.913	213.087	586	0.36363	0.845409
		0.007288	771	254	517	508	1025	0.49561	0.494645		0.1561	480.034	106.966	373.067	213.933	587	0.364451	0.845867
		0.007243	772	254	518	508	1026	0.495127	0.494645		0.156	480.61	107.39	373.221	214.779	588	0.36527	0.846322
		0.007108	773	254	519	508	1027	0.494645	0.494645		0.156	481.187	107.813	373.374	215.626	589	0.366087	0.846322
		0.006658	773	255	518	510	1028	0.496109	0.494826		0.1558	481.764	108.236	373.528	216.472	590	0.366902	0.846774
		0.006614	773	256	517	512	1029	0.49757	0.494826		0.1544	482.34	108.66	373.681	217.319	591	0.367715	0.847074
		0.006569	773	257	516	514	1030	0.499029	0.494826		0.1524	482.917	109.083	373.833	218.167	592	0.368525	0.847373
		0.006479	774	257	517	514	1031	0.498545	0.494826		0.1516	483.493	109.507	373.986	219.014	593	0.369333	0.84767
		0.006423	775	257	518	514	1032	0.498062	0.494826		0.1503	484.069	109.931	374.138	219.862	594	0.370139	0.847966
		0.006389	775	258	517	516	1033	0.499516	0.494826		0.1498	484.645	110.355	374.289	220.711	595	0.370942	0.848261
		0.0063	776	258	518	516	1034	0.499033	0.494826		0.1493	485.22	110.78	374.441	221.559	596	0.371744	0.848555
		0.006121	778	258	520	516	1036	0.498069	0.494826		0.1489	485.796	111.204	374.592	222.408	597	0.372543	0.848847
		0.006031	778	259	519	518	1037	0.499518	0.494826		0.1485	486.371	111.629	374.743	223.257	598	0.37334	0.849139
		0.005942	779	259	520	518	1038	0.499037	0.494826		0.1481	486.947	112.053	374.893	224.107	599	0.374135	0.849429
		0.005808	786	259	527	518	1045	0.495694	0.494826		0.1478	487.522	112.478	375.044	224.956	600	0.374927	0.849862
		0.005763	787	259	528	518	1046	0.49522	0.494826		0.1478	488.097	112.903	375.194	225.806	601	0.375718	0.849862
		0.005674	787	260	527	520	1047	0.496657	0.494826		0.1475	488.672	113.328	375.343	226.657	602	0.376506	0.850293
		0.00563	788	260	528	520	1048	0.496183	0.494826		0.1473	489.246	113.754	375.493	227.507	603	0.377292	0.850578
		0.005585	789	260	529	520	1049	0.49571	0.494826		0.147	489.821	114.179	375.642	228.358	604	0.378076	0.850862
		0.005454	789	261	528	522	1050	0.497143	0.494826		0.1468	490.395	114.605	375.791	229.209	605	0.378858	0.851146
		0.005451	791	261	530	522	1052	0.496198	0.494826		0.1461	490.97	115.03	375.939	230.061	606	0.379638	0.851428
		0.005406	791	262	529	524	1053	0.497626	0.494826		0.146	491.544	115.456	376.088	230.912	607	0.380416	0.851709
		0.005272	793	262	531	524	1055	0.496682	0.494826		0.1458	492.118	115.882	376.236	231.764	608	0.381191	0.851988
		0.005139	794	262	532	524	1056	0.496212	0.494826		0.1456	492.692	116.308	376.383	232.617	609	0.381965	0.852267
		0.004916	795	262	533	524	1057	0.495743	0.494826		0.1454	493.265	116.735	376.531	233.469	610	0.382736	0.852545
		0.004116	796	262	534	524	1058	0.495274	0.494826		0.1453	493.839	117.161	376.678	234.322	611	0.383506	0.852821
		0.004071	796	263	533	526	1059	0.496695	0.494826		0.1451	494.412	117.588	376.825	235.175	612	0.384273	0.853096
		0.004027	798	263	535	526	1061	0.495759	0.494826		0.145	494.986	118.014	376.972	236.028	613	0.385038	0.853371
		0.003492	799	263	536	526	1062	0.495292	0.494826		0.1448	495.559	118.441	377.118	236.882	614	0.385801	0.853644
		0.001664	800	263	537	526	1063	0.494826	0.494826		0.1447	496.132	118.868	377.264	237.736	615	0.386563	0.853916
											0.1446	496.705	119.295	377.41	238.59	616	0.387322	0.854187
											0.1444	497.278	119.722	377.555	239.445	617	0.388079	0.854457
											0.1443	497.85	120.15	377.701	240.299	618	0.388834	0.85486
											0.1443	498.423	120.577	377.846	241.154	619	0.389587	0.85486
											0.1442	498.995	121.005	377.99	242.01	620	0.390338	0.85526
											0.1441	499.567	121.433	378.135	242.865	621	0.391087	0.855526
											0.1438	500.14	121.86	378.279	243.721	622	0.391834	0.85579
											0.1436	500.712	122.288	378.423	244.577	623	0.392579	0.856054
											0.1435	501.283	122.717	378.567	245.433	624	0.393323	0.856317
											0.1434	501.855	123.145	378.71	246.29	625	0.394064	0.856578
											0.1433	502.427	123.573	378.853	247.147	626	0.394803	0.856838
											0.1431	502.998	124.002	378.996	248.004	627	0.39554	0.857227
											0.1431	503.569	124.431	379.139	248.861	628	0.396276	0.857227
											0.143	504.141	124.859	379.281	249.719	629	0.397009	0.857614
											0.1429	504.712	125.288	379.423	250.577	630	0.397741	0.85787
											0.1428	505.283	125.717	379.565	251.435	631	0.39847	0.858126
											0.1427	505.853	126.147	379.707	252.293	632	0.399198	0.85838
											0.1426	506.424	126.576	379.848	253.152	633	0.399924	0.858633
											0.1425	506.995	127.005	379.989	254.011	634	0.400648	0.858886
											0.1424	507.565	127.435	380.13	254.87	635	0.40137	0.859137
											0.1423	508.135	127.865	380.271	255.729	636	0.40209	0.859388
											0.1422	508.706	128.294	380.411	256.589	637	0.402808	0.859637
											0.1421	509.276	128.724	380.551	257.449	638	0.403525	0.859886
											0.142	509.846	129.154	380.691	258.309	639	0.404239	0.860133
											0.1419	510.415	129.585	380.831	259.169	640	0.404952	0.86038
											0.1417	510.985	130.015	380.97	260.03	641	0.405663	0.860626
											0.1416	511.555	130.445	381.109	260.891	642	0.406372	0.86087
											0.1415	512.124	130.876	381.248	261.752	643	0.407079	0.861114
											0.1413	512.693	131.307	381.387	262.613	644	0.407784	0.861357
											0.1411	513.263	131.737	381.525	263.475	645	0.408488	0.86172
											0.1411	513.832	132.168	381.663	264.337	646	0.40919	0.86172
											0.141	514.401	132.599	381.801	265.199	647	0.40989	0.8622
											0.141	514.969	133.031	381.939	266.061	648	0.410588	0.8622
											0.1409	515.5	133.5	382	267	649	0.411402	1
											0.1408	516	134	382	268	650	0.412308	1
											0.1408	516.5	134.5	382	269	651	0.41321	1
											0.1407	517	135	382	270	652	0.41411	1
											0.1405	517.5	135.5	382	271	653	0.415008	1
											0.1404	518	136	382	272	654	0.415902	1
											0.1403	518.5	136.5	382	273	655	0.416794	1
											0.1401	519	137	382	274	656	0.417683	1
											0.14	519.5	137.5	382	275	657	0.418569	1
											0.14	520	138	382	276	658	0.419453	1
											0.1399	520.5	138.5	382	277	659	0.420334	1
											0.1398	521	139	382	278	660	0.421212	1
											0.1397	521.5	139.5	382	279	661	0.422088	1
											0.1396	522	140	382	280	662	0.422961	1
											0.1395	522.5	140.5	382	281	663	0.423831	1
											0.1394	523	141	382	282	664	0.424699	1
											0.1393	523.5	141.5	382	283	665	0.425564	1
											0.1393	524	142	382	284	666	0.426426	1
											0.139	524.5	142.5	382	285	667	0.427286	1
											0.1389	525	143	382	286	668	0.428144	1
											0.1388	525.5	143.5	382	287	669	0.428999	1
											0.1387	526	144	382	288	670	0.429851	1
											0.1387	526.5	144.5	382	289	671	0.4307	1
											0.1386	527	145	382	290	672	0.431548	1
											0.1385	527.5	145.5	382	291	673	0.432392	1
											0.1384	528	146	382	292	674	0.433234	1
											0.1384	528.5	146.5	382	293	675	0.434074	1
											0.1383	529	147	382	294	676	0.434911	1
											0.1381	529.5	147.5	382	295	677	0.435746	1
											0.138	530	148	382	296	678	0.436578	1
											0.1379	530.5	148.5	382	297	679	0.437408	1
											0.1378	531	149	382	298	680	0.438235	1
											0.1377	531.5	149.5	382	299	681	0.43906	1
											0.1376	532	150	382	300	682	0.439883	1
											0.1375	532.5	150.5	382	301	683	0.440703	1
											0.1373	533	151	382	302	684	0.44152	1
											0.1372	533.5	151.5	382	303	685	0.442336	1
											0.1372	534	152	382	304	686	0.443149	1
											0.1371	534.5	152.5	382	305	687	0.443959	1
											0.137	535	153	382	306	688	0.444767	1
											0.1369	535.5	153.5	382	307	689	0.445573	1
											0.1369	536	154	382	308	690	0.446377	1
											0.1368	536.5	154.5	382	309	691	0.447178	1
											0.1367	537	155	382	310	692	0.447977	1
											0.1365	537.5	155.5	382	311	693	0.448773	1
											0.1364	538	156	382	312	694	0.449568	1
											0.1362	538.5	156.5	382	313	695	0.45036	1
											0.136	539	157	382	314	696	0.451149	1
											0.1359	539.5	157.5	382	315	697	0.451937	1
											0.1358	540	158	382	316	698	0.452722	1
											0.1358	540.5	158.5	382	317	699	0.453505	1
											0.1357	541	159	382	318	700	0.454286	1
											0.1357	541.5	159.5	382	319	701	0.455064	1
											0.1357	542	160	382	320	702	0.45584	1
											0.1357	542.5	160.5	382	321	703	0.456615	1
											0.1357	543	161	382	322	704	0.457386	1
											0.1357	543.5	161.5	382	323	705	0.458156	1
											0.1357	544	162	382	324	706	0.458924	1
											0.1357	544.5	162.5	382	325	707	0.459689	1
											0.1357	545	163	382	326	708	0.460452	1
											0.1357	545.5	163.5	382	327	709	0.461213	1
											0.1357	546	164	382	328	710	0.461972	1
											0.1357	546.5	164.5	382	329	711	0.462729	1
											0.1357	547	165	382	330	712	0.463483	1
											0.1357	547.5	165.5	382	331	713	0.464236	1
											0.1357	548	166	382	332	714	0.464986	1
											0.1357	548.5	166.5	382	333	715	0.465734	1
											0.1357	549	167	382	334	716	0.46648	1
											0.1357	549.5	167.5	382	335	717	0.467225	1
											0.1357	550	168	382	336	718	0.467967	1
											0.1357	550.5	168.5	382	337	719	0.468707	1
											0.1357	551	169	382	338	720	0.469444	1
											0.1357	551.5	169.5	382	339	721	0.47018	1
											0.1357	552	170	382	340	722	0.470914	1
											0.1357	552.5	170.5	382	341	723	0.471646	1
											0.1357	553	171	382	342	724	0.472376	1
											0.1357	553.5	171.5	382	343	725	0.473103	1
											0.1357	554	172	382	344	726	0.473829	1
											0.1357	554.5	172.5	382	345	727	0.474553	1
											0.1357	555	173	382	346	728	0.475275	1
											0.1357	555.5	173.5	382	347	729	0.475995	1
											0.1357	556	174	382	348	730	0.476712	1
											0.1356	556.5	174.5	382	349	731	0.477428	1
											0.1355	557	175	382	350	732	0.478142	1
											0.1354	557.5	175.5	382	351	733	0.478854	1
											0.1352	558	176	382	352	734	0.479564	1
											0.1352	558.5	176.5	382	353	735	0.480272	1
											0.1351	559	177	382	354	736	0.480978	1
											0.135	559.5	177.5	382	355	737	0.481682	1
											0.1349	560	178	382	356	738	0.482385	1
											0.1348	560.5	178.5	382	357	739	0.483085	1
											0.1346	561	179	382	358	740	0.483784	1
											0.1346	561.5	179.5	382	359	741	0.48448	1
											0.1346	562	180	382	360	742	0.485175	1
											0.1345	562.5	180.5	382	361	743	0.485868	1
											0.1344	563	181	382	362	744	0.486559	1
											0.1343	563.5	181.5	382	363	745	0.487248	1
											0.1342	564	182	382	364	746	0.487936	1
											0.1341	564.5	182.5	382	365	747	0.488621	1
											0.1339	565	183	382	366	748	0.489305	1
											0.1339	565.5	183.5	382	367	749	0.489987	1
											0.1338	566	184	382	368	750	0.490667	1
											0.1337	566.5	184.5	382	369	751	0.491345	1
											0.1335	567	185	382	370	752	0.492021	1
											0.1334	567.5	185.5	382	371	753	0.492696	1
											0.1333	568	186	382	372	754	0.493369	1
											0.1332	568.5	186.5	382	373	755	0.49404	1
											0.133	569	187	382	374	756	0.494709	1
											0.133	569.5	187.5	382	375	757	0.495376	1
											0.1328	570	188	382	376	758	0.496042	1
											0.1327	570.5	188.5	382	377	759	0.496706	1
											0.1326	571	189	382	378	760	0.497368	1
											0.1325	571.5	189.5	382	379	761	0.498029	1
											0.1325	572	190	382	380	762	0.498688	1
											0.1324	572.5	190.5	382	381	763	0.499345	1
											0.1323	573	191	382	382	764	0.5	1
											0.1322	573.5	191.5	382	383	765	0.500654	1
											0.132	574	192	382	384	766	0.501305	1
											0.132	574.5	192.5	382	385	767	0.501956	1
											0.1318	575	193	382	386	768	0.502604	1
											0.1317	575.5	193.5	382	387	769	0.503251	1
											0.1316	576	194	382	388	770	0.503896	1
											0.1315	576.5	194.5	382	389	771	0.50454	1
											0.1314	577	195	382	390	772	0.505181	1
											0.1313	577.5	195.5	382	391	773	0.505821	1
											0.1312	578	196	382	392	774	0.50646	1
											0.1311	578.5	196.5	382	393	775	0.507097	1
											0.1311	579	197	382	394	776	0.507732	1
											0.1309	579.5	197.5	382	395	777	0.508366	1
											0.1309	580	198	382	396	778	0.508997	1
											0.1308	580.5	198.5	382	397	779	0.509628	1
											0.1306	581	199	382	398	780	0.510256	1
											0.1305	581.5	199.5	382	399	781	0.510883	1
											0.1304	582	200	382	400	782	0.511509	1
											0.1303	582.5	200.5	382	401	783	0.512133	1
											0.13	583	201	382	402	784	0.512755	1
											0.1299	583.5	201.5	382	403	785	0.513376	1
											0.1298	584	202	382	404	786	0.513995	1
											0.1298	584.5	202.5	382	405	787	0.514612	1
											0.1297	585	203	382	406	788	0.515228	1
											0.1294	585.5	203.5	382	407	789	0.515843	1
											0.1293	586	204	382	408	790	0.516456	1
											0.1293	586.5	204.5	382	409	791	0.517067	1
											0.1292	587	205	382	410	792	0.517677	1
											0.1291	587.5	205.5	382	411	793	0.518285	1
											0.129	588	206	382	412	794	0.518892	1
											0.1289	588.5	206.5	382	413	795	0.519497	1
											0.1289	589	207	382	414	796	0.520101	1
											0.1287	589.5	207.5	382	415	797	0.520703	1
											0.1285	590	208	382	416	798	0.521303	1
											0.1282	590.5	208.5	382	417	799	0.521902	1
											0.1282	591	209	382	418	800	0.5225	1
											0.1281	591.5	209.5	382	419	801	0.523096	1
											0.1273	592	210	382	420	802	0.523691	1
											0.1249	592.5	210.5	382	421	803	0.524284	1
											0.12	593	211	382	422	804	0.524876	1
											0.1171	593.5	211.5	382	423	805	0.525466	1
											0.1121	594	212	382	424	806	0.526055	1
											0.111	594.5	212.5	382	425	807	0.526642	1
											0.1074	595	213	382	426	808	0.527228	1
											0.1068	595.5	213.5	382	427	809	0.527812	1
											0.1065	596	214	382	428	810	0.528395	1
											0.1058	596.5	214.5	382	429	811	0.528977	1
											0.1049	597	215	382	430	812	0.529557	1
											0.1045	597.5	215.5	382	431	813	0.530135	1
											0.1031	598	216	382	432	814	0.530713	1
											0.1011	598.5	216.5	382	433	815	0.531288	1
											0.1005	599	217	382	434	816	0.531863	1
											0.09809	599.5	217.5	382	435	817	0.532436	1
											0.09679	600	218	382	436	818	0.533007	1
											0.09578	600.5	218.5	382	437	819	0.533578	1
											0.09357	601	219	382	438	820	0.534146	1
											0.09144	601.5	219.5	382	439	821	0.534714	1
											0.08938	602	220	382	440	822	0.53528	1
											0.08751	602.5	220.5	382	441	823	0.535844	1
											0.08444	603	221	382	442	824	0.536408	1
											0.08382	603.5	221.5	382	443	825	0.53697	1
											0.08382	604	222	382	444	826	0.53753	1
											0.08382	604.5	222.5	382	445	827	0.538089	1
											0.08382	605	223	382	446	828	0.538647	1
											0.08382	605.5	223.5	382	447	829	0.539204	1
											0.08382	606	224	382	448	830	0.539759	1
											0.08382	606.5	224.5	382	449	831	0.540313	1
											0.08382	607	225	382	450	832	0.540865	1
											0.08348	607.5	225.5	382	451	833	0.541417	1
											0.08159	608	226	382	452	834	0.541966	1
											0.08032	608.5	226.5	382	453	835	0.542515	1
											0.07973	609	227	382	454	836	0.543062	1
											0.07858	609.5	227.5	382	455	837	0.543608	1
											0.07434	610	228	382	456	838	0.544153	1
											0.07434	610.5	228.5	382	457	839	0.544696	1
											0.07428	611	229	382	458	840	0.545238	1
											0.0725	611.5	229.5	382	459	841	0.545779	1
											0.07074	612	230	382	460	842	0.546318	1
											0.07005	612.5	230.5	382	461	843	0.546856	1
											0.06898	613	231	382	462	844	0.547393	1
											0.06755	613.5	231.5	382	463	845	0.547929	1
											0.06724	614	232	382	464	846	0.548463	1
											0.06547	614.5	232.5	382	465	847	0.548996	1
											0.06379	615	233	382	466	848	0.549528	1
											0.06207	615.5	233.5	382	467	849	0.550059	1
											0.0619	616	234	382	468	850	0.550588	1
											0.0619	616.5	234.5	382	469	851	0.551116	1
											0.06036	617	235	382	470	852	0.551643	1
											0.05866	617.5	235.5	382	471	853	0.552169	1
											0.05528	618	236	382	472	854	0.552693	1
											0.0547	618.5	236.5	382	473	855	0.553216	1
											0.05403	619	237	382	474	856	0.553738	1
											0.05359	619.5	237.5	382	475	857	0.554259	1
											0.05275	620	238	382	476	858	0.554779	1
											0.05191	620.5	238.5	382	477	859	0.555297	1
											0.04905	621	239	382	478	860	0.555814	1
											0.04905	621.5	239.5	382	479	861	0.55633	1
											0.04855	622	240	382	480	862	0.556845	1
											0.04688	622.5	240.5	382	481	863	0.557358	1
											0.04521	623	241	382	482	864	0.55787	1
											0.04454	623.5	241.5	382	483	865	0.558382	1
											0.04187	624	242	382	484	866	0.558891	1
											0.04153	624.5	242.5	382	485	867	0.5594	1
											0.04153	625	243	382	486	868	0.559908	1
											0.04088	625.5	243.5	382	487	869	0.560414	1
											0.04088	626	244	382	488	870	0.56092	1
											0.04082	626.5	244.5	382	489	871	0.561424	1
											0.04021	627	245	382	490	872	0.561927	1
											0.03937	627.5	245.5	382	491	873	0.562428	1
											0.03863	628	246	382	492	874	0.562929	1
											0.03863	628.5	246.5	382	493	875	0.563429	1
											0.03854	629	247	382	494	876	0.563927	1
											0.03786	629.5	247.5	382	495	877	0.564424	1
											0.03688	630	248	382	496	878	0.56492	1
											0.03643	630.5	248.5	382	497	879	0.565415	1
											0.03522	631	249	382	498	880	0.565909	1
											0.03345	631.5	249.5	382	499	881	0.566402	1
											0.03345	632	250	382	500	882	0.566893	1
											0.03323	632.5	250.5	382	501	883	0.567384	1
											0.0319	633	251	382	502	884	0.567873	1
											0.03108	633.5	251.5	382	503	885	0.568362	1
											0.03025	634	252	382	504	886	0.568849	1
											0.02884	634.5	252.5	382	505	887	0.569335	1
											0.02736	635	253	382	506	888	0.56982	1
											0.0273	635.5	253.5	382	507	889	0.570304	1
											0.02694	636	254	382	508	890	0.570787	1
											0.02662	636.5	254.5	382	509	891	0.571268	1
											0.02662	637	255	382	510	892	0.571749	1
											0.02662	637.5	255.5	382	511	893	0.572228	1
											0.02633	638	256	382	512	894	0.572707	1
											0.02569	638.5	256.5	382	513	895	0.573184	1
											0.02542	639	257	382	514	896	0.573661	1
											0.02528	639.5	257.5	382	515	897	0.574136	1
											0.02363	640	258	382	516	898	0.57461	1
											0.02325	640.5	258.5	382	517	899	0.575083	1
											0.02325	641	259	382	518	900	0.575556	1
											0.02325	641.5	259.5	382	519	901	0.576027	1
											0.02266	642	260	382	520	902	0.576497	1
											0.02213	642.5	260.5	382	521	903	0.576966	1
											0.02197	643	261	382	522	904	0.577434	1
											0.02164	643.5	261.5	382	523	905	0.577901	1
											0.0208	644	262	382	524	906	0.578366	1
											0.02042	644.5	262.5	382	525	907	0.578831	1
											0.02042	645	263	382	526	908	0.579295	1
											0.02042	645.5	263.5	382	527	909	0.579758	1
											0.02032	646	264	382	528	910	0.58022	1
											0.02008	646.5	264.5	382	529	911	0.580681	1
											0.01946	647	265	382	530	912	0.58114	1
											0.01919	647.5	265.5	382	531	913	0.581599	1
											0.01919	648	266	382	532	914	0.582057	1
											0.01919	648.5	266.5	382	533	915	0.582514	1
											0.01919	649	267	382	534	916	0.582969	1
											0.01867	649.5	267.5	382	535	917	0.583424	1
											0.01846	650	268	382	536	918	0.583878	1
											0.0183	650.5	268.5	382	537	919	0.584331	1
											0.01824	651	269	382	538	920	0.584783	1
											0.01804	651.5	269.5	382	539	921	0.585233	1
											0.01767	652	270	382	540	922	0.585683	1
											0.01754	652.5	270.5	382	541	923	0.586132	1
											0.01754	653	271	382	542	924	0.58658	1
											0.01749	653.5	271.5	382	543	925	0.587027	1
											0.01749	654	272	382	544	926	0.587473	1
											0.01749	654.5	272.5	382	545	927	0.587918	1
											0.01749	655	273	382	546	928	0.588362	1
											0.01702	655.5	273.5	382	547	929	0.588805	1
											0.01702	656	274	382	548	930	0.589247	1
											0.01661	656.5	274.5	382	549	931	0.589689	1
											0.01661	657	275	382	550	932	0.590129	1
											0.01648	657.5	275.5	382	551	933	0.590568	1
											0.01636	658	276	382	552	934	0.591006	1
											0.01636	658.5	276.5	382	553	935	0.591444	1
											0.01636	659	277	382	554	936	0.59188	1
											0.01636	659.5	277.5	382	555	937	0.592316	1
											0.01602	660	278	382	556	938	0.592751	1
											0.0158	660.5	278.5	382	557	939	0.593184	1
											0.01536	661	279	382	558	940	0.593617	1
											0.01507	661.5	279.5	382	559	941	0.594049	1
											0.01498	662	280	382	560	942	0.59448	1
											0.01498	662.5	280.5	382	561	943	0.59491	1
											0.0149	663	281	382	562	944	0.595339	1
											0.01482	663.5	281.5	382	563	945	0.595767	1
											0.01475	664	282	382	564	946	0.596195	1
											0.01467	664.5	282.5	382	565	947	0.596621	1
											0.01467	665	283	382	566	948	0.597046	1
											0.01459	665.5	283.5	382	567	949	0.597471	1
											0.01445	666	284	382	568	950	0.597895	1
											0.01417	666.5	284.5	382	569	951	0.598318	1
											0.0141	667	285	382	570	952	0.598739	1
											0.0141	667.5	285.5	382	571	953	0.599161	1
											0.01403	668	286	382	572	954	0.599581	1
											0.01397	668.5	286.5	382	573	955	0.6	1
											0.01397	669	287	382	574	956	0.600418	1
											0.0139	669.5	287.5	382	575	957	0.600836	1
											0.01384	670	288	382	576	958	0.601253	1
											0.01379	670.5	288.5	382	577	959	0.601668	1
											0.01378	671	289	382	578	960	0.602083	1
											0.01371	671.5	289.5	382	579	961	0.602497	1
											0.01371	672	290	382	580	962	0.602911	1
											0.01371	672.5	290.5	382	581	963	0.603323	1
											0.01353	673	291	382	582	964	0.603734	1
											0.01341	673.5	291.5	382	583	965	0.604145	1
											0.01329	674	292	382	584	966	0.604555	1
											0.01328	674.5	292.5	382	585	967	0.604964	1
											0.01313	675	293	382	586	968	0.605372	1
											0.01306	675.5	293.5	382	587	969	0.605779	1
											0.01295	676	294	382	588	970	0.606186	1
											0.01289	676.5	294.5	382	589	971	0.606591	1
											0.01289	677	295	382	590	972	0.606996	1
											0.01289	677.5	295.5	382	591	973	0.6074	1
											0.01289	678	296	382	592	974	0.607803	1
											0.01283	678.5	296.5	382	593	975	0.608205	1
											0.01251	679	297	382	594	976	0.608607	1
											0.01188	679.5	297.5	382	595	977	0.609007	1
											0.01173	680	298	382	596	978	0.609407	1
											0.01173	680.5	298.5	382	597	979	0.609806	1
											0.01168	681	299	382	598	980	0.610204	1
											0.01153	681.5	299.5	382	599	981	0.610601	1
											0.01153	682	300	382	600	982	0.610998	1
											0.01148	682.5	300.5	382	601	983	0.611394	1
											0.01143	683	301	382	602	984	0.611789	1
											0.01143	683.5	301.5	382	603	985	0.612183	1
											0.01137	684	302	382	604	986	0.612576	1
											0.01118	684.5	302.5	382	605	987	0.612969	1
											0.01114	685	303	382	606	988	0.61336	1
											0.01114	685.5	303.5	382	607	989	0.613751	1
											0.01114	686	304	382	608	990	0.614141	1
											0.01109	686.5	304.5	382	609	991	0.614531	1
											0.01098	687	305	382	610	992	0.614919	1
											0.01089	687.5	305.5	382	611	993	0.615307	1
											0.0106	688	306	382	612	994	0.615694	1
											0.01041	688.5	306.5	382	613	995	0.61608	1
											0.01037	689	307	382	614	996	0.616466	1
											0.01022	689.5	307.5	382	615	997	0.616851	1
											0.01004	690	308	382	616	998	0.617234	1
											0.00999	690.5	308.5	382	617	999	0.617618	1
											0.009943	691	309	382	618	1000	0.618	1
											0.009849	691.5	309.5	382	619	1001	0.618382	1
											0.009802	692	310	382	620	1002	0.618762	1
											0.009802	692.5	310.5	382	621	1003	0.619143	1
											0.009756	693	311	382	622	1004	0.619522	1
											0.009663	693.5	311.5	382	623	1005	0.6199	1
											0.009384	694	312	382	624	1006	0.620278	1
											0.0092	694.5	312.5	382	625	1007	0.620655	1
											0.009107	695	313	382	626	1008	0.621032	1
											0.009015	695.5	313.5	382	627	1009	0.621407	1
											0.008924	696	314	382	628	1010	0.621782	1
											0.008786	696.5	314.5	382	629	1011	0.622156	1
											0.008786	697	315	382	630	1012	0.62253	1
											0.008757	697.5	315.5	382	631	1013	0.622902	1
											0.008694	698	316	382	632	1014	0.623274	1
											0.008649	698.5	316.5	382	633	1015	0.623645	1
											0.008569	699	317	382	634	1016	0.624016	1
											0.008557	699.5	317.5	382	635	1017	0.624385	1
											0.008193	700	318	382	636	1018	0.624754	1
											0.008102	700.5	318.5	382	637	1019	0.625123	1
											0.007921	701	319	382	638	1020	0.62549	1
											0.007875	701.5	319.5	382	639	1021	0.625857	1
											0.007739	702	320	382	640	1022	0.626223	1
											0.007378	702.5	320.5	382	641	1023	0.626588	1
											0.007333	703	321	382	642	1024	0.626953	1
											0.007288	703.5	321.5	382	643	1025	0.627317	1
											0.007243	704	322	382	644	1026	0.62768	1
											0.007108	704.5	322.5	382	645	1027	0.628043	1
											0.006658	705	323	382	646	1028	0.628405	1
											0.006614	705.5	323.5	382	647	1029	0.628766	1
											0.006569	706	324	382	648	1030	0.629126	1
											0.006479	706.5	324.5	382	649	1031	0.629486	1
											0.006423	707	325	382	650	1032	0.629845	1
											0.006389	707.5	325.5	382	651	1033	0.630203	1
											0.0063	708	326	382	652	1034	0.630561	1
											0.006121	708.5	326.5	382	653	1035	0.630918	1
											0.006121	709	327	382	654	1036	0.631274	1
											0.006031	709.5	327.5	382	655	1037	0.63163	1
											0.005942	710	328	382	656	1038	0.631985	1
											0.005808	710.5	328.5	382	657	1039	0.632339	1
											0.005808	711	329	382	658	1040	0.632692	1
											0.005808	711.5	329.5	382	659	1041	0.633045	1
											0.005808	712	330	382	660	1042	0.633397	1
											0.005808	712.5	330.5	382	661	1043	0.633749	1
											0.005808	713	331	382	662	1044	0.6341	1
											0.005808	713.5	331.5	382	663	1045	0.63445	1
											0.005763	714	332	382	664	1046	0.634799	1
											0.005674	714.5	332.5	382	665	1047	0.635148	1
											0.00563	715	333	382	666	1048	0.635496	1
											0.005585	715.5	333.5	382	667	1049	0.635844	1
											0.005454	716	334	382	668	1050	0.63619	1
											0.005451	716.5	334.5	382	669	1051	0.636537	1
											0.005451	717	335	382	670	1052	0.636882	1
											0.005406	717.5	335.5	382	671	1053	0.637227	1
											0.005272	718	336	382	672	1054	0.637571	1
											0.005272	718.5	336.5	382	673	1055	0.637915	1
											0.005139	719	337	382	674	1056	0.638258	1
											0.004916	719.5	337.5	382	675	1057	0.6386	1
											0.004116	720	338	382	676	1058	0.638941	1
											0.004071	720.5	338.5	382	677	1059	0.639282	1
											0.004027	721	339	382	678	1060	0.639623	1
											0.004027	721.5	339.5	382	679	1061	0.639962	1
											0.003492	722	340	382	680	1062	0.640301	1
											0.001664	722.5	340.5	382	681	1063	0.64064	1

## Sheet: Spectral Level Data
Spectral Level Data		Confidence Threshold	Forward	Reverse	Correct	Incorrect	Total	Global FDR	q-value		Fit Confidence Threshold	Fit Forward	Fit Reverse	Fit Correct	Fit Incorrect	Fit Total	Fit Global FDR	Fit Local FDR
		1	564	0	564	0	564	0	0		1	0.999985	1.48667e-05	0.99997	2.97334e-05	1	2.97334e-05	3.29839e-05
		0.9999	596	0	596	0	596	0	0		1	1.99997	2.97338e-05	1.99994	5.94676e-05	2	2.97338e-05	3.29839e-05
		0.9998	767	0	767	0	767	0	0		1	2.99996	4.46013e-05	2.99991	8.92026e-05	3	2.97342e-05	3.29839e-05
		0.9997	772	0	772	0	772	0	0		1	3.99994	5.94692e-05	3.99988	0.000118938	4	2.97346e-05	3.29839e-05
		0.9996	773	0	773	0	773	0	0		1	4.99993	7.43374e-05	4.99985	0.000148675	5	2.9735e-05	3.29839e-05
		0.9995	774	0	774	0	774	0	0		1	5.99991	8.92061e-05	5.99982	0.000178412	6	2.97354e-05	3.29839e-05
		0.9993	776	0	776	0	776	0	0		1	6.9999	0.000104075	6.99979	0.00020815	7	2.97357e-05	3.29839e-05
		0.9992	777	0	777	0	777	0	0		1	7.99988	0.000118945	7.99976	0.000237889	8	2.97361e-05	3.29839e-05
		0.999	778	0	778	0	778	0	0		1	8.99987	0.000133814	8.99973	0.000267629	9	2.97365e-05	3.29839e-05
		0.9989	779	0	779	0	779	0	0		1	9.99985	0.000148685	9.9997	0.000297369	10	2.97369e-05	3.29839e-05
		0.9988	781	0	781	0	781	0	0		1	10.9998	0.000163555	10.9997	0.00032711	11	2.97373e-05	3.29839e-05
		0.9987	783	0	783	0	783	0	0		1	11.9998	0.000178426	11.9996	0.000356852	12	2.97377e-05	3.29839e-05
		0.9985	784	0	784	0	784	0	0		1	12.9998	0.000193297	12.9996	0.000386595	13	2.97381e-05	3.29839e-05
		0.9981	785	0	785	0	785	0	0		1	13.9998	0.000208169	13.9996	0.000416338	14	2.97385e-05	3.29839e-05
		0.998	786	0	786	0	786	0	0		1	14.9998	0.000223041	14.9996	0.000446083	15	2.97388e-05	3.29839e-05
		0.9979	787	0	787	0	787	0	0		1	15.9998	0.000237914	15.9995	0.000475828	16	2.97392e-05	3.29839e-05
		0.9976	788	0	788	0	788	0	0		1	16.9997	0.000252787	16.9995	0.000505573	17	2.97396e-05	3.29839e-05
		0.9972	789	0	789	0	789	0	0		1	17.9997	0.00026766	17.9995	0.00053532	18	2.974e-05	3.29839e-05
		0.9967	790	0	790	0	790	0	0		1	18.9997	0.000282534	18.9994	0.000565067	19	2.97404e-05	3.29839e-05
		0.9965	791	0	791	0	791	0	0		1	19.9997	0.000297408	19.9994	0.000594816	20	2.97408e-05	3.29839e-05
		0.996	793	0	793	0	793	0	0		1	20.9997	0.000312282	20.9994	0.000624565	21	2.97412e-05	3.29839e-05
		0.9957	794	0	794	0	794	0	0		1	21.9997	0.000327157	21.9993	0.000654314	22	2.97416e-05	3.29839e-05
		0.9956	795	0	795	0	795	0	0		1	22.9997	0.000342032	22.9993	0.000684065	23	2.97419e-05	3.29839e-05
		0.9953	796	0	796	0	796	0	0		1	23.9996	0.000356908	23.9993	0.000713816	24	2.97423e-05	3.29839e-05
		0.994	797	0	797	0	797	0	0		1	24.9996	0.000371784	24.9993	0.000743568	25	2.97427e-05	3.29839e-05
		0.9935	798	0	798	0	798	0	0		1	25.9996	0.00038666	25.9992	0.000773321	26	2.97431e-05	3.29839e-05
		0.9934	799	0	799	0	799	0	0		1	26.9996	0.000401537	26.9992	0.000803074	27	2.97435e-05	3.29839e-05
		0.9924	800	0	800	0	800	0	0		1	27.9996	0.000416414	27.9992	0.000832829	28	2.97439e-05	3.29839e-05
		0.9923	801	0	801	0	801	0	0		1	28.9996	0.000431292	28.9991	0.000862584	29	2.97443e-05	3.29839e-05
		0.9905	802	0	802	0	802	0	0		1	29.9996	0.00044617	29.9991	0.00089234	30	2.97447e-05	3.29839e-05
		0.9902	803	0	803	0	803	0	0		1	30.9995	0.000461048	30.9991	0.000922096	31	2.9745e-05	3.29839e-05
		0.9895	804	0	804	0	804	0	0		1	31.9995	0.000475927	31.999	0.000951854	32	2.97454e-05	3.29839e-05
		0.9876	805	0	805	0	805	0	0		1	32.9995	0.000490806	32.999	0.000981612	33	2.97458e-05	3.29839e-05
		0.9868	806	0	806	0	806	0	0		1	33.9995	0.000505685	33.999	0.00101137	34	2.97462e-05	3.29839e-05
		0.9853	807	0	807	0	807	0	0		1	34.9995	0.000520565	34.999	0.00104113	35	2.97466e-05	3.29839e-05
		0.9835	808	0	808	0	808	0	0		1	35.9995	0.000535446	35.9989	0.00107089	36	2.9747e-05	3.29839e-05
		0.9814	809	0	809	0	809	0	0		1	36.9994	0.000550326	36.9989	0.00110065	37	2.97474e-05	3.29839e-05
		0.9798	810	0	810	0	810	0	0		1	37.9994	0.000565207	37.9989	0.00113041	38	2.97478e-05	3.29839e-05
		0.976	811	0	811	0	811	0	0		1	38.9994	0.000580089	38.9988	0.00116018	39	2.97481e-05	3.29839e-05
		0.9707	812	0	812	0	812	0	0		1	39.9994	0.000594971	39.9988	0.00118994	40	2.97485e-05	3.29839e-05
		0.9704	813	0	813	0	813	0	0		1	40.9994	0.000609853	40.9988	0.00121971	41	2.97489e-05	3.29839e-05
		0.9659	814	0	814	0	814	0	0		1	41.9994	0.000624735	41.9988	0.00124947	42	2.97493e-05	3.29839e-05
		0.9607	815	0	815	0	815	0	0		1	42.9994	0.000639618	42.9987	0.00127924	43	2.97497e-05	3.29839e-05
		0.9551	816	0	816	0	816	0	0		1	43.9993	0.000654502	43.9987	0.001309	44	2.97501e-05	3.29839e-05
		0.9542	817	0	817	0	817	0	0		1	44.9993	0.000669386	44.9987	0.00133877	45	2.97505e-05	3.29839e-05
		0.9469	818	0	818	0	818	0	0		1	45.9993	0.00068427	45.9986	0.00136854	46	2.97509e-05	3.29839e-05
		0.9468	819	0	819	0	819	0	0		1	46.9993	0.000699154	46.9986	0.00139831	47	2.97512e-05	3.29839e-05
		0.9343	820	0	820	0	820	0	0		1	47.9993	0.000714039	47.9986	0.00142808	48	2.97516e-05	3.29839e-05
		0.9305	821	0	821	0	821	0	0		1	48.9993	0.000728925	48.9985	0.00145785	49	2.9752e-05	3.29839e-05
		0.917	822	0	822	0	822	0	0		1	49.9993	0.00074381	49.9985	0.00148762	50	2.97524e-05	3.29839e-05
		0.9129	823	0	823	0	823	0	0		1	50.9992	0.000758696	50.9985	0.00151739	51	2.97528e-05	3.29839e-05
		0.8945	824	0	824	0	824	0	0		1	51.9992	0.000773583	51.9985	0.00154717	52	2.97532e-05	3.29839e-05
		0.8906	825	0	825	0	825	0	0		1	52.9992	0.00078847	52.9984	0.00157694	53	2.97536e-05	3.29839e-05
		0.869	826	0	826	0	826	0	0		1	53.9992	0.000803357	53.9984	0.00160671	54	2.9754e-05	3.29839e-05
		0.8656	827	0	827	0	827	0	0		1	54.9992	0.000818245	54.9984	0.00163649	55	2.97543e-05	3.29839e-05
		0.8596	828	0	828	0	828	0	0		1	55.9992	0.000833133	55.9983	0.00166627	56	2.97547e-05	3.29839e-05
		0.8051	828	1	827	2	829	0.00241255	0.00232019		1	56.9992	0.000848021	56.9983	0.00169604	57	2.97551e-05	3.29839e-05
		0.8045	829	1	828	2	830	0.00240964	0.00232019		1	57.9991	0.00086291	57.9983	0.00172582	58	2.97555e-05	3.29839e-05
		0.7981	830	1	829	2	831	0.00240674	0.00232019		1	58.9991	0.000877799	58.9982	0.0017556	59	2.97559e-05	3.29839e-05
		0.7979	831	1	830	2	832	0.00240385	0.00232019		1	59.9991	0.000892689	59.9982	0.00178538	60	2.97563e-05	3.29839e-05
		0.7635	832	1	831	2	833	0.00240096	0.00232019		1	60.9991	0.000907579	60.9982	0.00181516	61	2.97567e-05	3.29839e-05
		0.7445	833	1	832	2	834	0.00239808	0.00232019		1	61.9991	0.000922469	61.9982	0.00184494	62	2.97571e-05	3.29839e-05
		0.7425	834	1	833	2	835	0.00239521	0.00232019		1	62.9991	0.00093736	62.9981	0.00187472	63	2.97575e-05	3.29839e-05
		0.7308	835	1	834	2	836	0.00239234	0.00232019		1	63.999	0.000952251	63.9981	0.0019045	64	2.97578e-05	3.29839e-05
		0.7188	836	1	835	2	837	0.00238949	0.00232019		1	64.999	0.000967142	64.9981	0.00193428	65	2.97582e-05	3.29839e-05
		0.6963	837	1	836	2	838	0.00238663	0.00232019		1	65.999	0.000982034	65.998	0.00196407	66	2.97586e-05	3.29839e-05
		0.696	838	1	837	2	839	0.00238379	0.00232019		1	66.999	0.000996927	66.998	0.00199385	67	2.9759e-05	3.29839e-05
		0.679	839	1	838	2	840	0.00238095	0.00232019		1	67.999	0.00101182	67.998	0.00202364	68	2.97594e-05	3.29839e-05
		0.6576	840	1	839	2	841	0.00237812	0.00232019		1	68.999	0.00102671	68.9979	0.00205342	69	2.97598e-05	3.29839e-05
		0.6255	843	1	842	2	844	0.00236967	0.00232019		1	69.999	0.00104161	69.9979	0.00208321	70	2.97602e-05	3.29839e-05
		0.6193	844	1	843	2	845	0.00236686	0.00232019		1	70.9989	0.0010565	70.9979	0.002113	71	2.97606e-05	3.29839e-05
		0.6073	845	1	844	2	846	0.00236407	0.00232019		1	71.9989	0.00107139	71.9979	0.00214279	72	2.97609e-05	3.29839e-05
		0.6039	846	1	845	2	847	0.00236128	0.00232019		1	72.9989	0.00108629	72.9978	0.00217258	73	2.97613e-05	3.29839e-05
		0.5988	847	1	846	2	848	0.00235849	0.00232019		1	73.9989	0.00110118	73.9978	0.00220237	74	2.97617e-05	3.29839e-05
		0.583	859	1	858	2	860	0.00232558	0.00232019		1	74.9989	0.00111608	74.9978	0.00223216	75	2.97621e-05	3.29839e-05
		0.5619	860	1	859	2	861	0.00232288	0.00232019		1	75.9989	0.00113097	75.9977	0.00226195	76	2.97625e-05	3.29839e-05
		0.5561	861	1	860	2	862	0.00232019	0.00232019		1	76.9989	0.00114587	76.9977	0.00229174	77	2.97629e-05	3.29839e-05
		0.5553	861	2	859	4	863	0.00463499	0.00443951		1	77.9988	0.00116077	77.9977	0.00232154	78	2.97633e-05	3.29839e-05
		0.5412	862	2	860	4	864	0.00462963	0.00443951		1	78.9988	0.00117566	78.9976	0.00235133	79	2.97637e-05	3.29839e-05
		0.5104	898	2	896	4	900	0.00444444	0.00443951		1	79.9988	0.00119056	79.9976	0.00238112	80	2.9764e-05	3.29839e-05
		0.4799	899	2	897	4	901	0.00443951	0.00443951		1	80.9988	0.00120546	80.9976	0.00241092	81	2.97644e-05	3.29839e-05
		0.4772	899	3	896	6	902	0.00665188	0.00664452		1	81.9988	0.00122036	81.9976	0.00244072	82	2.97648e-05	3.29839e-05
		0.4756	900	3	897	6	903	0.00664452	0.00664452		1	82.9988	0.00123526	82.9975	0.00247051	83	2.97652e-05	3.29839e-05
		0.4591	900	4	896	8	904	0.00884956	0.00883978		1	83.9987	0.00125016	83.9975	0.00250031	84	2.97656e-05	3.29839e-05
		0.4412	901	4	897	8	905	0.00883978	0.00883978		1	84.9987	0.00126505	84.9975	0.00253011	85	2.9766e-05	3.29839e-05
		0.4106	901	5	896	10	906	0.0110375	0.0109649		1	85.9987	0.00127995	85.9974	0.00255991	86	2.97664e-05	3.29839e-05
		0.4073	902	5	897	10	907	0.0110254	0.0109649		1	86.9987	0.00129485	86.9974	0.00258971	87	2.97668e-05	3.29839e-05
		0.4037	903	5	898	10	908	0.0110132	0.0109649		1	87.9987	0.00130976	87.9974	0.00261951	88	2.97672e-05	3.29839e-05
		0.3925	904	5	899	10	909	0.0110011	0.0109649		1	88.9987	0.00132466	88.9974	0.00264931	89	2.97676e-05	3.29839e-05
		0.391	905	5	900	10	910	0.010989	0.0109649		1	89.9987	0.00133956	89.9973	0.00267912	90	2.9768e-05	3.29839e-05
		0.3885	906	5	901	10	911	0.0109769	0.0109649		1	90.9986	0.00135446	90.9973	0.00270892	91	2.97684e-05	3.29839e-05
		0.3809	907	5	902	10	912	0.0109649	0.0109649		1	91.9986	0.00136936	91.9973	0.00273872	92	2.97687e-05	3.29839e-05
		0.3719	907	6	901	12	913	0.0131435	0.0131148		1	92.9986	0.00138427	92.9972	0.00276853	93	2.97691e-05	3.29839e-05
		0.3656	908	6	902	12	914	0.0131291	0.0131148		1	93.9986	0.00139917	93.9972	0.00279834	94	2.97695e-05	3.29839e-05
		0.3609	909	6	903	12	915	0.0131148	0.0131148		1	94.9986	0.00141407	94.9972	0.00282814	95	2.97699e-05	3.29839e-05
		0.3499	909	7	902	14	916	0.0152838	0.0151351		1	95.9986	0.00142898	95.9971	0.00285795	96	2.97703e-05	3.29839e-05
		0.3457	910	7	903	14	917	0.0152672	0.0151351		1	96.9986	0.00144388	96.9971	0.00288776	97	2.97707e-05	3.29839e-05
		0.3436	911	7	904	14	918	0.0152505	0.0151351		1	97.9985	0.00145879	97.9971	0.00291757	98	2.97711e-05	3.29839e-05
		0.3232	912	7	905	14	919	0.0152339	0.0151351		1	98.9985	0.00147369	98.9971	0.00294738	99	2.97715e-05	3.29839e-05
		0.3228	915	7	908	14	922	0.0151844	0.0151351		1	99.9985	0.0014886	99.997	0.00297719	100	2.97719e-05	3.29839e-05
		0.3211	916	7	909	14	923	0.0151679	0.0151351		1	100.998	0.0015035	100.997	0.00300701	101	2.97723e-05	3.29839e-05
		0.3176	917	7	910	14	924	0.0151515	0.0151351		1	101.998	0.00151841	101.997	0.00303682	102	2.97728e-05	3.29839e-05
		0.316	918	7	911	14	925	0.0151351	0.0151351		1	102.998	0.00153332	102.997	0.00306664	103	2.97732e-05	3.29839e-05
		0.3118	919	8	911	16	927	0.01726	0.0172228		1	103.998	0.00154823	103.997	0.00309645	104	2.97736e-05	3.29839e-05
		0.3058	920	8	912	16	928	0.0172414	0.0172228		1	104.998	0.00156313	104.997	0.00312627	105	2.9774e-05	3.29839e-05
		0.3038	921	8	913	16	929	0.0172228	0.0172228		1	105.998	0.00157804	105.997	0.00315609	106	2.97744e-05	3.29839e-05
		0.3029	921	9	912	18	930	0.0193548	0.019334		1	106.998	0.00159295	106.997	0.00318591	107	2.97748e-05	3.29839e-05
		0.2996	922	9	913	18	931	0.019334	0.019334		1	107.998	0.00160786	107.997	0.00321573	108	2.97753e-05	3.29839e-05
		0.2931	922	10	912	20	932	0.0214592	0.0213447		1	108.998	0.00162278	108.997	0.00324555	109	2.97757e-05	3.29839e-05
		0.2879	923	10	913	20	933	0.0214362	0.0213447		1	109.998	0.00163769	109.997	0.00327537	110	2.97761e-05	3.29839e-05
		0.2866	924	10	914	20	934	0.0214133	0.0213447		1	110.998	0.0016526	110.997	0.0033052	111	2.97766e-05	3.29839e-05
		0.2863	925	10	915	20	935	0.0213904	0.0213447		1	111.998	0.00166751	111.997	0.00333502	112	2.9777e-05	3.29839e-05
		0.2835	926	10	916	20	936	0.0213675	0.0213447		1	112.998	0.00168243	112.997	0.00336485	113	2.97774e-05	3.29839e-05
		0.2805	927	10	917	20	937	0.0213447	0.0213447		1	113.998	0.00169734	113.997	0.00339468	114	2.97779e-05	3.29839e-05
		0.2793	927	11	916	22	938	0.0234542	0.0234542		1	114.998	0.00171225	114.997	0.00342451	115	2.97783e-05	3.29839e-05
		0.2719	927	12	915	24	939	0.0255591	0.0255048		1	115.998	0.00172717	115.997	0.00345434	116	2.97788e-05	3.29839e-05
		0.2674	928	12	916	24	940	0.0255319	0.0255048		1	116.998	0.00174209	116.997	0.00348417	117	2.97793e-05	3.29839e-05
		0.2661	929	12	917	24	941	0.0255048	0.0255048		1	117.998	0.001757	117.996	0.00351401	118	2.97797e-05	3.29839e-05
		0.2641	929	13	916	26	942	0.0276008	0.0275424		1	118.998	0.00177192	118.996	0.00354385	119	2.97802e-05	3.29839e-05
		0.257	930	13	917	26	943	0.0275716	0.0275424		1	119.998	0.00178684	119.996	0.00357368	120	2.97807e-05	3.29839e-05
		0.2559	931	13	918	26	944	0.0275424	0.0275424		1	120.998	0.00180176	120.996	0.00360352	121	2.97812e-05	3.29839e-05
		0.2524	931	14	917	28	945	0.0296296	0.0296296		1	121.998	0.00181668	121.996	0.00363337	122	2.97817e-05	3.29839e-05
		0.2523	931	15	916	30	946	0.0317125	0.0315126		1	122.998	0.00183161	122.996	0.00366321	123	2.97822e-05	3.29839e-05
		0.2508	932	15	917	30	947	0.031679	0.0315126		1	123.998	0.00184653	123.996	0.00369306	124	2.97827e-05	3.29839e-05
		0.249	934	15	919	30	949	0.0316122	0.0315126		1	124.998	0.00186145	124.996	0.00372291	125	2.97832e-05	3.29839e-05
		0.2453	935	15	920	30	950	0.0315789	0.0315126		1	125.998	0.00187638	125.996	0.00375276	126	2.97838e-05	3.29839e-05
		0.2429	936	15	921	30	951	0.0315457	0.0315126		1	126.998	0.0018913	126.996	0.00378261	127	2.97843e-05	3.29839e-05
		0.2406	937	15	922	30	952	0.0315126	0.0315126		1	127.998	0.00190623	127.996	0.00381246	128	2.97849e-05	3.29839e-05
		0.2328	937	16	921	32	953	0.0335782	0.032032		1	128.998	0.00192116	128.996	0.00384232	129	2.97854e-05	3.29839e-05
		0.2321	940	16	924	32	956	0.0334728	0.032032		1	129.998	0.00193609	129.996	0.00387218	130	2.9786e-05	3.29839e-05
		0.231	941	16	925	32	957	0.0334378	0.032032		1	130.998	0.00195102	130.996	0.00390204	131	2.97866e-05	3.29839e-05
		0.2288	942	16	926	32	958	0.0334029	0.032032		1	131.998	0.00196595	131.996	0.00393191	132	2.97872e-05	3.29839e-05
		0.2232	943	16	927	32	959	0.0333681	0.032032		1	132.998	0.00198089	132.996	0.00396178	133	2.97878e-05	3.29839e-05
		0.2222	983	16	967	32	999	0.032032	0.032032		1	133.998	0.00199582	133.996	0.00399165	134	2.97884e-05	3.29839e-05
		0.2187	983	17	966	34	1000	0.034	0.0338983		1	134.998	0.00201076	134.996	0.00402152	135	2.97891e-05	3.29839e-05
		0.2173	985	17	968	34	1002	0.0339321	0.0338983		1	135.998	0.0020257	135.996	0.0040514	136	2.97897e-05	3.29839e-05
		0.217	986	17	969	34	1003	0.0338983	0.0338983		1	136.998	0.00204064	136.996	0.00408128	137	2.97904e-05	3.29839e-05
		0.2167	986	18	968	36	1004	0.0358566	0.0358566		1	137.998	0.00205558	137.996	0.00411117	138	2.97911e-05	3.29839e-05
		0.2113	986	19	967	38	1005	0.0378109	0.0377734		1	138.998	0.00207053	138.996	0.00414105	139	2.97918e-05	3.29839e-05
		0.2089	987	19	968	38	1006	0.0377734	0.0377734		1	139.998	0.00208547	139.996	0.00417094	140	2.97925e-05	3.29839e-05
		0.2083	987	20	967	40	1007	0.0397219	0.039604		1	140.998	0.00210042	140.996	0.00420084	141	2.97932e-05	3.29839e-05
		0.208	988	20	968	40	1008	0.0396825	0.039604		1	141.998	0.00211537	141.996	0.00423074	142	2.97939e-05	3.29839e-05
		0.2067	989	20	969	40	1009	0.0396432	0.039604		1	142.998	0.00213032	142.996	0.00426064	143	2.97947e-05	3.29839e-05
		0.2028	990	20	970	40	1010	0.039604	0.039604		1	143.998	0.00214527	143.996	0.00429055	144	2.97955e-05	3.29839e-05
		0.2025	990	21	969	42	1011	0.041543	0.041543		1	144.998	0.00216023	144.996	0.00432046	145	2.97963e-05	3.29839e-05
		0.1995	990	22	968	44	1012	0.0434783	0.0434783		1	145.998	0.00217519	145.996	0.00435038	146	2.97971e-05	3.29839e-05
		0.1967	990	23	967	46	1013	0.0454097	0.0454097		1	146.998	0.00219015	146.996	0.0043803	147	2.97979e-05	3.29839e-05
		0.1966	990	24	966	48	1014	0.0473373	0.0471513		1	147.998	0.00220511	147.996	0.00441022	148	2.97988e-05	3.29839e-05
		0.1965	991	24	967	48	1015	0.0472906	0.0471513		1	148.998	0.00222008	148.996	0.00444015	149	2.97997e-05	3.29839e-05
		0.194	992	24	968	48	1016	0.0472441	0.0471513		1	149.998	0.00223504	149.996	0.00447009	150	2.98006e-05	3.29839e-05
		0.1922	993	24	969	48	1017	0.0471976	0.0471513		1	150.998	0.00225001	150.995	0.00450003	151	2.98015e-05	3.29839e-05
		0.1918	994	24	970	48	1018	0.0471513	0.0471513		1	151.998	0.00226499	151.995	0.00452998	152	2.98025e-05	3.29839e-05
		0.1898	994	25	969	50	1019	0.0490677	0.0490677		1	152.998	0.00227996	152.995	0.00455993	153	2.98034e-05	3.29839e-05
		0.188	994	26	968	52	1020	0.0509804	0.0507813		1	153.998	0.00229494	153.995	0.00458988	154	2.98044e-05	3.29839e-05
		0.1872	995	26	969	52	1021	0.0509305	0.0507813		1	154.998	0.00230992	154.995	0.00461985	155	2.98055e-05	3.29839e-05
		0.1864	996	26	970	52	1022	0.0508806	0.0507813		1	155.998	0.00232491	155.995	0.00464982	156	2.98065e-05	3.29839e-05
		0.185	997	26	971	52	1023	0.0508309	0.0507813		1	156.998	0.0023399	156.995	0.00467979	157	2.98076e-05	3.29839e-05
		0.1844	998	26	972	52	1024	0.0507813	0.0507813		1	157.998	0.00235489	157.995	0.00470978	158	2.98087e-05	3.29839e-05
		0.1838	998	27	971	54	1025	0.0526829	0.0526829		1	158.998	0.00236988	158.995	0.00473976	159	2.98098e-05	3.29839e-05
		0.1832	999	28	971	56	1027	0.0545278	0.0544747		1	159.998	0.00238488	159.995	0.00476976	160	2.9811e-05	3.29839e-05
		0.1826	1000	28	972	56	1028	0.0544747	0.0544747		1	160.998	0.00239988	160.995	0.00479976	161	2.98122e-05	3.29839e-05
		0.1816	1000	29	971	58	1029	0.0563654	0.0563654		1	161.998	0.00241489	161.995	0.00482977	162	2.98134e-05	3.29839e-05
		0.1814	1000	30	970	60	1030	0.0582524	0.0581395		1	162.998	0.00242989	162.995	0.00485979	163	2.98147e-05	3.29839e-05
		0.1806	1001	30	971	60	1031	0.0581959	0.0581395		1	163.998	0.00244491	163.995	0.00488981	164	2.98159e-05	3.29839e-05
		0.1802	1002	30	972	60	1032	0.0581395	0.0581395		1	164.998	0.00245992	164.995	0.00491985	165	2.98173e-05	3.29839e-05
		0.1797	1002	31	971	62	1033	0.0600194	0.0596154		1	165.998	0.00247494	165.995	0.00494989	166	2.98186e-05	3.29839e-05
		0.1794	1004	31	973	62	1035	0.0599034	0.0596154		1	166.998	0.00248997	166.995	0.00497994	167	2.982e-05	3.29839e-05
		0.1789	1005	31	974	62	1036	0.0598456	0.0596154		1	167.997	0.002505	167.995	0.00500999	168	2.98214e-05	3.29839e-05
		0.1782	1006	31	975	62	1037	0.0597878	0.0596154		1	168.997	0.00252003	168.995	0.00504006	169	2.98228e-05	3.29839e-05
		0.1775	1007	31	976	62	1038	0.0597303	0.0596154		1	169.997	0.00253507	169.995	0.00507013	170	2.98243e-05	3.29839e-05
		0.1769	1008	31	977	62	1039	0.0596728	0.0596154		1	170.997	0.00255011	170.995	0.00510022	171	2.98258e-05	3.29839e-05
		0.1763	1009	31	978	62	1040	0.0596154	0.0596154		1	171.997	0.00256516	171.995	0.00513031	172	2.98274e-05	3.29839e-05
		0.1758	1009	32	977	64	1041	0.0614793	0.0614203		1	172.997	0.00258021	172.995	0.00516041	173	2.9829e-05	3.29839e-05
		0.1755	1010	32	978	64	1042	0.0614203	0.0614203		1	173.997	0.00259526	173.995	0.00519053	174	2.98306e-05	3.29839e-05
		0.1753	1010	33	977	66	1043	0.063279	0.0632184		1	174.997	0.00261032	174.995	0.00522065	175	2.98323e-05	3.29839e-05
		0.1751	1011	33	978	66	1044	0.0632184	0.0632184		1	175.997	0.00262539	175.995	0.00525078	176	2.9834e-05	3.29839e-05
		0.1748	1011	34	977	68	1045	0.0650718	0.0650096		1	176.997	0.00264046	176.995	0.00528093	177	2.98357e-05	3.29839e-05
		0.1746	1012	34	978	68	1046	0.0650096	0.0650096		1	177.997	0.00265554	177.995	0.00531108	178	2.98375e-05	3.29839e-05
		0.1743	1012	35	977	70	1047	0.0668577	0.0668577		1	178.997	0.00267062	178.995	0.00534124	179	2.98394e-05	3.29839e-05
		0.1739	1012	36	976	72	1048	0.0687023	0.0685062		1	179.997	0.00268571	179.995	0.00537142	180	2.98412e-05	3.29839e-05
		0.1735	1013	36	977	72	1049	0.0686368	0.0685062		1	180.997	0.0027008	180.995	0.00540161	181	2.98431e-05	3.29839e-05
		0.1731	1014	36	978	72	1050	0.0685714	0.0685062		1	181.997	0.0027159	181.995	0.00543181	182	2.98451e-05	3.29839e-05
		0.173	1015	36	979	72	1051	0.0685062	0.0685062		1	182.997	0.00273101	182.995	0.00546202	183	2.98471e-05	3.29839e-05
		0.1728	1015	37	978	74	1052	0.0703422	0.0701422		1	183.997	0.00274612	183.995	0.00549224	184	2.98491e-05	3.29839e-05
		0.1725	1016	37	979	74	1053	0.0702754	0.0701422		1	184.997	0.00276124	184.994	0.00552248	185	2.98512e-05	3.29839e-05
		0.172	1017	37	980	74	1054	0.0702087	0.0701422		1	185.997	0.00277636	185.994	0.00555273	186	2.98534e-05	3.29839e-05
		0.1716	1018	37	981	74	1055	0.0701422	0.0701422		1	186.997	0.00279149	186.994	0.00558299	187	2.98555e-05	3.29839e-05
		0.1713	1019	38	981	76	1057	0.0719016	0.0719016		1	187.997	0.00280663	187.994	0.00561326	188	2.98578e-05	3.29839e-05
		0.171	1019	39	980	78	1058	0.073724	0.0736544		1	188.997	0.00282177	188.994	0.00564355	189	2.98601e-05	3.29839e-05
		0.1709	1020	39	981	78	1059	0.0736544	0.0736544		1	189.997	0.00283693	189.994	0.00567385	190	2.98624e-05	3.29839e-05
		0.1708	1020	40	980	80	1060	0.0754717	0.075188		1	190.997	0.00285208	190.994	0.00570417	191	2.98648e-05	3.29839e-05
		0.1705	1021	40	981	80	1061	0.0754006	0.075188		1	191.997	0.00286725	191.994	0.0057345	192	2.98672e-05	3.29839e-05
		0.1703	1022	40	982	80	1062	0.0753296	0.075188		1	192.997	0.00288242	192.994	0.00576484	193	2.98696e-05	3.29839e-05
		0.1702	1023	40	983	80	1063	0.0752587	0.075188		1	193.997	0.0028976	193.994	0.0057952	194	2.98722e-05	3.29839e-05
		0.1701	1024	40	984	80	1064	0.075188	0.075188		1	194.997	0.00291279	194.994	0.00582558	195	2.98747e-05	3.29839e-05
		0.1699	1024	41	983	82	1065	0.0769953	0.0769231		1	195.997	0.00292798	195.994	0.00585597	196	2.98774e-05	3.29839e-05
		0.1697	1025	41	984	82	1066	0.0769231	0.0769231		1	196.997	0.00294319	196.994	0.00588637	197	2.98801e-05	3.29839e-05
		0.1695	1026	42	984	84	1068	0.0786517	0.0785047		1	197.997	0.0029584	197.994	0.00591679	198	2.98828e-05	3.29839e-05
		0.1693	1027	42	985	84	1069	0.0785781	0.0785047		1	198.997	0.00297362	198.994	0.00594723	199	2.98856e-05	3.29839e-05
		0.1691	1028	42	986	84	1070	0.0785047	0.0785047		1	199.997	0.00298884	199.994	0.00597768	200	2.98884e-05	3.29839e-05
		0.1689	1028	43	985	86	1071	0.0802988	0.0802239		1	200.997	0.00300408	200.994	0.00600815	201	2.98913e-05	3.29839e-05
		0.1687	1029	43	986	86	1072	0.0802239	0.0802239		1	201.997	0.00301932	201.994	0.00603864	202	2.98943e-05	3.29839e-05
		0.1686	1029	44	985	88	1073	0.082013	0.0817084		1	202.997	0.00303457	202.994	0.00606915	203	2.98973e-05	3.29839e-05
		0.1685	1030	44	986	88	1074	0.0819367	0.0817084		1	203.997	0.00304984	203.994	0.00609967	204	2.99003e-05	3.29839e-05
		0.1684	1031	44	987	88	1075	0.0818605	0.0817084		1	204.997	0.00306511	204.994	0.00613021	205	2.99035e-05	3.29839e-05
		0.1683	1032	44	988	88	1076	0.0817844	0.0817084		1	205.997	0.00308039	205.994	0.00616077	206	2.99067e-05	3.29839e-05
		0.1681	1033	44	989	88	1077	0.0817084	0.0817084		1	206.997	0.00309567	206.994	0.00619135	207	2.99099e-05	3.29839e-05
		0.1678	1033	45	988	90	1078	0.0834879	0.0834106		1	207.997	0.00311097	207.994	0.00622194	208	2.99132e-05	3.29839e-05
		0.1677	1034	45	989	90	1079	0.0834106	0.0834106		1	208.997	0.00312628	208.994	0.00625256	209	2.99166e-05	3.29839e-05
		0.1676	1034	46	988	92	1080	0.0851852	0.0851064		1	209.997	0.0031416	209.994	0.00628319	210	2.992e-05	3.29839e-05
		0.1674	1035	46	989	92	1081	0.0851064	0.0851064		1	210.997	0.00315692	210.994	0.00631385	211	2.99235e-05	3.29839e-05
		0.1673	1035	47	988	94	1082	0.0868762	0.0865562		1	211.997	0.00317226	211.994	0.00634452	212	2.9927e-05	3.29839e-05
		0.1672	1037	47	990	94	1084	0.0867159	0.0865562		1	212.997	0.00318761	212.994	0.00637522	213	2.99306e-05	3.29839e-05
		0.167	1038	47	991	94	1085	0.0866359	0.0865562		1	213.997	0.00320297	213.994	0.00640593	214	2.99343e-05	3.29839e-05
		0.1669	1039	47	992	94	1086	0.0865562	0.0865562		1	214.997	0.00321833	214.994	0.00643667	215	2.9938e-05	3.29839e-05
		0.1668	1039	48	991	96	1087	0.0883165	0.0883165		1	215.997	0.00323371	215.994	0.00646743	216	2.99418e-05	3.29839e-05
		0.1667	1039	49	990	98	1088	0.0900735	0.0899908		1	216.997	0.0032491	216.994	0.00649821	217	2.99457e-05	3.29839e-05
		0.1666	1040	49	991	98	1089	0.0899908	0.0899908		1	217.997	0.0032645	217.993	0.00652901	218	2.99496e-05	3.29839e-05
		0.1665	1040	50	990	100	1090	0.0917431	0.091659		1	218.997	0.00327992	218.993	0.00655983	219	2.99536e-05	3.29839e-05
		0.1663	1041	50	991	100	1091	0.091659	0.091659		1	219.997	0.00329534	219.993	0.00659068	220	2.99576e-05	3.29839e-05
		0.1662	1041	51	990	102	1092	0.0934066	0.0933211		1	220.997	0.00331077	220.993	0.00662155	221	2.99617e-05	3.29839e-05
		0.1661	1042	51	991	102	1093	0.0933211	0.0933211		1	221.997	0.00332622	221.993	0.00665244	222	2.99659e-05	3.29839e-05
		0.166	1042	52	990	104	1094	0.095064	0.095064		1	222.997	0.00334168	222.993	0.00668335	223	2.99702e-05	3.29839e-05
		0.1659	1042	53	989	106	1095	0.0968037	0.0968037		1	223.997	0.00335715	223.993	0.00671429	224	2.99745e-05	3.29839e-05
		0.1658	1042	54	988	108	1096	0.0985401	0.0981818		1	224.997	0.00337263	224.993	0.00674525	225	2.99789e-05	3.29839e-05
		0.1657	1043	54	989	108	1097	0.0984503	0.0981818		1	225.997	0.00338812	225.993	0.00677624	226	2.99834e-05	3.29839e-05
		0.1656	1044	54	990	108	1098	0.0983607	0.0981818		1	226.997	0.00340363	226.993	0.00680725	227	2.99879e-05	3.29839e-05
		0.1655	1045	54	991	108	1099	0.0982712	0.0981818		1	227.997	0.00341915	227.993	0.00683829	228	2.99925e-05	3.29839e-05
		0.1654	1046	54	992	108	1100	0.0981818	0.0981818		1	228.997	0.00343468	228.993	0.00686936	229	2.99972e-05	3.29839e-05
		0.1653	1046	55	991	110	1101	0.0999092	0.0999092		1	229.997	0.00345022	229.993	0.00690044	230	3.00019e-05	3.29839e-05
		0.1652	1048	56	992	112	1104	0.101449	0.101174		1	230.997	0.00346578	230.993	0.00693156	231	3.00067e-05	3.29839e-05
		0.1651	1049	56	993	112	1105	0.101357	0.101174		1	231.997	0.00348135	231.993	0.0069627	232	3.00116e-05	3.29839e-05
		0.165	1051	56	995	112	1107	0.101174	0.101174		1	232.997	0.00349693	232.993	0.00699387	233	3.00166e-05	3.29839e-05
		0.1649	1052	57	995	114	1109	0.102795	0.102795		1	233.996	0.00351253	233.993	0.00702506	234	3.00216e-05	3.29839e-05
		0.1648	1052	58	994	116	1110	0.104505	0.104505		1	234.996	0.00352814	234.993	0.00705629	235	3.00268e-05	3.29839e-05
		0.1647	1052	59	993	118	1111	0.106211	0.106115		1	235.996	0.00354377	235.993	0.00708754	236	3.00319e-05	3.29839e-05
		0.1646	1053	59	994	118	1112	0.106115	0.106115		1	236.996	0.00355941	236.993	0.00711882	237	3.00372e-05	3.29839e-05
		0.1645	1053	60	993	120	1113	0.107817	0.107335		1	237.996	0.00357506	237.993	0.00715012	238	3.00425e-05	3.29839e-05
		0.1644	1054	60	994	120	1114	0.10772	0.107335		1	238.996	0.00359073	238.993	0.00718146	239	3.0048e-05	3.29839e-05
		0.1643	1056	60	996	120	1116	0.107527	0.107335		1	239.996	0.00360641	239.993	0.00721283	240	3.00534e-05	3.29839e-05
		0.1642	1057	60	997	120	1117	0.107431	0.107335		1	240.996	0.00362211	240.993	0.00724422	241	3.0059e-05	3.29839e-05
		0.1641	1058	60	998	120	1118	0.107335	0.107335		1	241.996	0.00363782	241.993	0.00727565	242	3.00647e-05	3.29839e-05
		0.164	1058	61	997	122	1119	0.109026	0.109026		1	242.996	0.00365355	242.993	0.0073071	243	3.00704e-05	3.29839e-05
		0.1639	1058	62	996	124	1120	0.110714	0.110714		1	243.996	0.0036693	243.993	0.00733859	244	3.00762e-05	3.29839e-05
		0.1638	1058	64	994	128	1122	0.114082	0.114082		1	244.996	0.00368505	244.993	0.00737011	245	3.00821e-05	3.29839e-05
		0.1637	1058	65	993	130	1123	0.115761	0.115761		1	245.996	0.00370083	245.993	0.00740166	246	3.0088e-05	3.29839e-05
		0.1636	1059	66	993	132	1125	0.117333	0.117229		1	246.996	0.00371662	246.993	0.00743324	247	3.00941e-05	3.29839e-05
		0.1635	1060	66	994	132	1126	0.117229	0.117229		1	247.996	0.00373243	247.993	0.00746485	248	3.01002e-05	3.29839e-05
		0.1634	1061	67	994	134	1128	0.118794	0.118479		1	248.996	0.00374825	248.993	0.0074965	249	3.01064e-05	3.29839e-05
		0.1633	1062	67	995	134	1129	0.118689	0.118479		1	249.996	0.00376409	249.992	0.00752818	250	3.01127e-05	3.29839e-05
		0.1632	1064	67	997	134	1131	0.118479	0.118479		1	250.996	0.00377995	250.992	0.00755989	251	3.01191e-05	3.29839e-05
		0.1631	1064	69	995	138	1133	0.121801	0.121801		1	251.996	0.00379582	251.992	0.00759164	252	3.01255e-05	3.29839e-05
		0.163	1065	70	995	140	1135	0.123348	0.123348		1	252.996	0.00381171	252.992	0.00762342	253	3.01321e-05	3.29839e-05
		0.1629	1067	71	996	142	1138	0.12478	0.124561		1	253.996	0.00382762	253.992	0.00765523	254	3.01387e-05	3.29839e-05
		0.1628	1069	71	998	142	1140	0.124561	0.124561		1	254.996	0.00384354	254.992	0.00768708	255	3.01454e-05	3.29839e-05
		0.1627	1070	72	998	144	1142	0.126095	0.126095		1	255.996	0.00385948	255.992	0.00771897	256	3.01522e-05	3.29839e-05
		0.1626	1070	73	997	146	1143	0.127734	0.127734		1	256.996	0.00387545	256.992	0.00775089	257	3.01591e-05	3.29839e-05
		0.1625	1071	74	997	148	1145	0.129258	0.129145		1	257.996	0.00389142	257.992	0.00778285	258	3.01661e-05	3.29839e-05
		0.1624	1072	74	998	148	1146	0.129145	0.129145		1	258.996	0.00390742	258.992	0.00781484	259	3.01731e-05	3.29839e-05
		0.1623	1074	75	999	150	1149	0.130548	0.130321		1	259.996	0.00392344	259.992	0.00784687	260	3.01803e-05	3.29839e-05
		0.1622	1075	75	1000	150	1150	0.130435	0.130321		1	260.996	0.00393947	260.992	0.00787894	261	3.01875e-05	3.29839e-05
		0.1621	1076	75	1001	150	1151	0.130321	0.130321		1	261.996	0.00395552	261.992	0.00791105	262	3.01948e-05	3.29839e-05
		0.162	1076	77	999	154	1153	0.133565	0.133565		1	262.996	0.0039716	262.992	0.00794319	263	3.02023e-05	3.29839e-05
		0.1619	1077	79	998	158	1156	0.136678	0.136678		1	263.996	0.00398769	263.992	0.00797538	264	3.02098e-05	3.29839e-05
		0.1618	1078	80	998	160	1158	0.138169	0.137931		1	264.996	0.0040038	264.992	0.0080076	265	3.02174e-05	3.29839e-05
		0.1617	1079	80	999	160	1159	0.13805	0.137931		1	265.996	0.00401993	265.992	0.00803986	266	3.02251e-05	3.29839e-05
		0.1616	1080	80	1000	160	1160	0.137931	0.137931		1	266.996	0.00403608	266.992	0.00807217	267	3.02328e-05	3.29839e-05
		0.1615	1080	82	998	164	1162	0.141136	0.141136		1	267.996	0.00405226	267.992	0.00810451	268	3.02407e-05	3.29839e-05
		0.1614	1081	83	998	166	1164	0.142612	0.142612		1	268.996	0.00406845	268.992	0.00813689	269	3.02487e-05	3.29839e-05
		0.1613	1082	84	998	168	1166	0.144082	0.143959		1	269.996	0.00408466	269.992	0.00816932	270	3.02567e-05	3.29839e-05
		0.1612	1083	84	999	168	1167	0.143959	0.143959		1	270.996	0.00410089	270.992	0.00820179	271	3.02649e-05	3.29839e-05
		0.1611	1084	85	999	170	1169	0.145423	0.145299		1	271.996	0.00411715	271.992	0.0082343	272	3.02732e-05	3.29839e-05
		0.161	1085	85	1000	170	1170	0.145299	0.145299		1	272.996	0.00413343	272.992	0.00826685	273	3.02815e-05	3.29839e-05
		0.1609	1086	86	1000	172	1172	0.146758	0.146758		1	273.996	0.00414972	273.992	0.00829945	274	3.02899e-05	3.29839e-05
		0.1608	1087	87	1000	174	1174	0.148211	0.148211		1	274.996	0.00416604	274.992	0.00833209	275	3.02985e-05	3.29839e-05
		0.1607	1088	88	1000	176	1176	0.14966	0.14966		1	275.996	0.00418238	275.992	0.00836477	276	3.03071e-05	3.29839e-05
		0.1606	1089	89	1000	178	1178	0.151104	0.15072		1	276.996	0.00419875	276.992	0.0083975	277	3.03159e-05	3.29839e-05
		0.1605	1091	89	1002	178	1180	0.150847	0.15072		1	277.996	0.00421514	277.992	0.00843027	278	3.03247e-05	3.29839e-05
		0.1604	1092	89	1003	178	1181	0.15072	0.15072		1	278.996	0.00423155	278.992	0.00846309	279	3.03337e-05	3.29839e-05
		0.1603	1093	90	1003	180	1183	0.152156	0.152156		1	279.996	0.00424798	279.992	0.00849596	280	3.03427e-05	3.29839e-05
		0.1602	1094	91	1003	182	1185	0.153586	0.153586		1	280.996	0.00426444	280.991	0.00852887	281	3.03519e-05	3.29839e-05
		0.1601	1095	92	1003	184	1187	0.155013	0.155013		1	281.996	0.00428092	281.991	0.00856183	282	3.03611e-05	3.29839e-05
		0.16	1096	93	1003	186	1189	0.156434	0.15604		1	282.996	0.00429742	282.991	0.00859484	283	3.03705e-05	3.29839e-05
		0.1599	1098	93	1005	186	1191	0.156171	0.15604		1	283.996	0.00431395	283.991	0.0086279	284	3.03799e-05	3.29839e-05
		0.1598	1099	93	1006	186	1192	0.15604	0.15604		1	284.996	0.0043305	284.991	0.008661	285	3.03895e-05	3.29839e-05
		0.1597	1099	95	1004	190	1194	0.159129	0.159129		1	285.996	0.00434708	285.991	0.00869415	286	3.03991e-05	3.29839e-05
		0.1596	1099	96	1003	192	1195	0.160669	0.160669		1	286.996	0.00436368	286.991	0.00872736	287	3.04089e-05	3.29839e-05
		0.1595	1100	97	1003	194	1197	0.162072	0.162072		1	287.996	0.00438031	287.991	0.00876061	288	3.04188e-05	3.29839e-05
		0.1594	1101	99	1002	198	1200	0.165	0.165		1	288.996	0.00439696	288.991	0.00879392	289	3.04288e-05	3.29839e-05
		0.1592	1102	100	1002	200	1202	0.166389	0.166251		1	289.996	0.00441364	289.991	0.00882728	290	3.04389e-05	3.29839e-05
		0.1591	1103	100	1003	200	1203	0.166251	0.166251		1	290.996	0.00443034	290.991	0.00886069	291	3.04491e-05	3.29839e-05
		0.159	1105	101	1004	202	1206	0.167496	0.167496		1	291.996	0.00444707	291.991	0.00889415	292	3.04594e-05	3.29839e-05
		0.1589	1105	102	1003	204	1207	0.169014	0.168734		1	292.996	0.00446383	292.991	0.00892766	293	3.04698e-05	3.29839e-05
		0.1588	1107	102	1005	204	1209	0.168734	0.168734		1	293.996	0.00448062	293.991	0.00896123	294	3.04804e-05	3.29839e-05
		0.1587	1107	103	1004	206	1210	0.170248	0.170107		1	294.996	0.00449743	294.991	0.00899486	295	3.0491e-05	3.29839e-05
		0.1586	1108	103	1005	206	1211	0.170107	0.170107		1	295.995	0.00451427	295.991	0.00902854	296	3.05018e-05	3.29839e-05
		0.1585	1109	104	1005	208	1213	0.171476	0.170632		1	296.995	0.00453114	296.991	0.00906227	297	3.05127e-05	3.29839e-05
		0.1584	1111	104	1007	208	1215	0.171193	0.170632		1	297.995	0.00454803	297.991	0.00909606	298	3.05237e-05	3.29839e-05
		0.1583	1114	104	1010	208	1218	0.170772	0.170632		1	298.995	0.00456495	298.991	0.00912991	299	3.05348e-05	3.29839e-05
		0.1582	1115	104	1011	208	1219	0.170632	0.170632		1	299.995	0.00458191	299.991	0.00916382	300	3.05461e-05	3.29839e-05
		0.1581	1115	105	1010	210	1220	0.172131	0.172131		1	300.995	0.00459889	300.991	0.00919778	301	3.05574e-05	3.29839e-05
		0.158	1116	107	1009	214	1223	0.17498	0.174409		1	301.995	0.0046159	301.991	0.0092318	302	3.05689e-05	3.29839e-05
		0.1579	1120	107	1013	214	1227	0.174409	0.174409		1	302.995	0.00463294	302.991	0.00926588	303	3.05805e-05	3.29839e-05
		0.1578	1121	108	1013	216	1229	0.175753	0.175753		1	303.995	0.00465001	303.991	0.00930003	304	3.05922e-05	3.29839e-05
		0.1577	1121	109	1012	218	1230	0.177236	0.176948		1	304.995	0.00466711	304.991	0.00933423	305	3.0604e-05	3.29839e-05
		0.1576	1123	109	1014	218	1232	0.176948	0.176948		1	305.995	0.00468425	305.991	0.00936849	306	3.0616e-05	3.29839e-05
		0.1575	1124	110	1014	220	1234	0.178282	0.177706		1	306.995	0.00470141	306.991	0.00940282	307	3.06281e-05	3.29839e-05
		0.1574	1126	110	1016	220	1236	0.177994	0.177706		1	307.995	0.0047186	307.991	0.00943721	308	3.06403e-05	3.29839e-05
		0.1573	1128	110	1018	220	1238	0.177706	0.177706		1	308.995	0.00473583	308.991	0.00947166	309	3.06526e-05	3.29839e-05
		0.1572	1129	111	1018	222	1240	0.179032	0.179032		1	309.995	0.00475309	309.99	0.00950618	310	3.06651e-05	3.29839e-05
		0.1571	1130	112	1018	224	1242	0.180354	0.179775		1	310.995	0.00477038	310.99	0.00954076	311	3.06777e-05	3.29839e-05
		0.157	1133	112	1021	224	1245	0.17992	0.179775		1	311.995	0.0047877	311.99	0.00957541	312	3.06904e-05	3.29839e-05
		0.1569	1134	112	1022	224	1246	0.179775	0.179775		1	312.995	0.00480506	312.99	0.00961012	313	3.07033e-05	3.29839e-05
		0.1568	1135	113	1022	226	1248	0.18109	0.18109		1	313.995	0.00482245	313.99	0.00964491	314	3.07163e-05	3.29839e-05
		0.1567	1135	115	1020	230	1250	0.184	0.183706		1	314.995	0.00483988	314.99	0.00967976	315	3.07294e-05	3.29839e-05
		0.1566	1137	115	1022	230	1252	0.183706	0.183706		1	315.995	0.00485734	315.99	0.00971467	316	3.07426e-05	3.29839e-05
		0.1565	1137	117	1020	234	1254	0.186603	0.186603		1	316.995	0.00487483	316.99	0.00974966	317	3.0756e-05	3.29839e-05
		0.1564	1137	118	1019	236	1255	0.188048	0.188048		1	317.995	0.00489236	317.99	0.00978472	318	3.07696e-05	3.29839e-05
		0.1563	1137	120	1017	240	1257	0.190931	0.190325		1	318.995	0.00490992	318.99	0.00981985	319	3.07832e-05	3.29839e-05
		0.1562	1140	120	1020	240	1260	0.190476	0.190325		1	319.995	0.00492753	319.99	0.00985505	320	3.0797e-05	3.29839e-05
		0.1561	1141	120	1021	240	1261	0.190325	0.190325		1	320.995	0.00494516	320.99	0.00989033	321	3.0811e-05	3.29839e-05
		0.156	1141	122	1019	244	1263	0.193191	0.192885		1	321.995	0.00496284	321.99	0.00992567	322	3.08251e-05	3.29839e-05
		0.1558	1142	122	1020	244	1264	0.193038	0.192885		1	322.995	0.00498055	322.99	0.0099611	323	3.08393e-05	3.29839e-05
		0.1544	1143	122	1021	244	1265	0.192885	0.192885		1	323.995	0.0049983	323.99	0.00999659	324	3.08537e-05	3.29839e-05
		0.1524	1143	123	1020	246	1266	0.194313	0.194006		1	324.995	0.00501608	324.99	0.0100322	325	3.08682e-05	3.29839e-05
		0.1516	1144	123	1021	246	1267	0.194159	0.194006		1	325.995	0.00503391	325.99	0.0100678	326	3.08829e-05	3.29839e-05
		0.1509	1145	123	1022	246	1268	0.194006	0.194006		1	326.995	0.00505177	326.99	0.0101035	327	3.08977e-05	3.29839e-05
		0.1503	1145	124	1021	248	1269	0.195429	0.195429		1	327.995	0.00506968	327.99	0.0101394	328	3.09127e-05	3.29839e-05
		0.1498	1145	125	1020	250	1270	0.19685	0.196696		1	328.995	0.00508762	328.99	0.0101752	329	3.09278e-05	3.29839e-05
		0.1493	1146	125	1021	250	1271	0.196696	0.196696		1	329.995	0.00510561	329.99	0.0102112	330	3.09431e-05	3.29839e-05
		0.1489	1146	126	1020	252	1272	0.198113	0.197958		1	330.995	0.00512363	330.99	0.0102473	331	3.09585e-05	3.29839e-05
		0.1487	1147	126	1021	252	1273	0.197958	0.197958		1	331.995	0.0051417	331.99	0.0102834	332	3.09741e-05	3.29839e-05
		0.1485	1147	127	1020	254	1274	0.199372	0.198593		1	332.995	0.0051598	332.99	0.0103196	333	3.09898e-05	3.29839e-05
		0.1483	1148	127	1021	254	1275	0.199216	0.198593		1	333.995	0.00517795	333.99	0.0103559	334	3.10057e-05	3.29839e-05
		0.1481	1149	127	1022	254	1276	0.19906	0.198593		1	334.995	0.00519615	334.99	0.0103923	335	3.10218e-05	3.29839e-05
		0.1478	1151	127	1024	254	1278	0.198748	0.198593		1	335.995	0.00521438	335.99	0.0104288	336	3.1038e-05	3.29839e-05
		0.1477	1152	127	1025	254	1279	0.198593	0.198593		1	336.995	0.00523266	336.99	0.0104653	337	3.10544e-05	3.29839e-05
		0.1475	1152	128	1024	256	1280	0.2	0.198758		1	337.995	0.00525099	337.989	0.010502	338	3.10709e-05	3.29839e-05
		0.1473	1153	128	1025	256	1281	0.199844	0.198758		1	338.995	0.00526936	338.989	0.0105387	339	3.10877e-05	3.29839e-05
		0.147	1154	128	1026	256	1282	0.199688	0.198758		1	339.995	0.00528777	339.989	0.0105755	340	3.11045e-05	3.29839e-05
		0.1468	1155	128	1027	256	1283	0.199532	0.198758		1	340.995	0.00530623	340.989	0.0106125	341	3.11216e-05	3.29839e-05
		0.1466	1156	128	1028	256	1284	0.199377	0.198758		1	341.995	0.00532474	341.989	0.0106495	342	3.11388e-05	3.29839e-05
		0.1463	1157	128	1029	256	1285	0.199222	0.198758		1	342.995	0.00534329	342.989	0.0106866	343	3.11562e-05	3.29839e-05
		0.1461	1158	128	1030	256	1286	0.199067	0.198758		1	343.995	0.0053619	343.989	0.0107238	344	3.11738e-05	3.29839e-05
		0.146	1159	128	1031	256	1287	0.198912	0.198758		1	344.995	0.00538055	344.989	0.0107611	345	3.11916e-05	3.29839e-05
		0.1458	1160	128	1032	256	1288	0.198758	0.198758		1	345.995	0.00539924	345.989	0.0107985	346	3.12095e-05	3.29839e-05
		0.1457	1161	129	1032	258	1290	0.2	0.2		1	346.995	0.00541799	346.989	0.010836	347	3.12276e-05	3.29839e-05
		0.1456	1161	130	1031	260	1291	0.201394	0.200772		1	347.995	0.00543679	347.989	0.0108736	348	3.12459e-05	3.29839e-05
		0.1454	1162	130	1032	260	1292	0.201238	0.200772		1	348.995	0.00545564	348.989	0.0109113	349	3.12644e-05	3.29839e-05
		0.1453	1163	130	1033	260	1293	0.201083	0.200772		1	349.995	0.00547454	349.989	0.0109491	350	3.12831e-05	3.29839e-05
		0.1451	1164	130	1034	260	1294	0.200927	0.200772		1	350.995	0.00549349	350.989	0.010987	351	3.13019e-05	3.29839e-05
		0.145	1165	130	1035	260	1295	0.200772	0.200772		1	351.994	0.00551249	351.989	0.011025	352	3.1321e-05	3.29839e-05
		0.1448	1165	131	1034	262	1296	0.20216	0.201849		1	352.994	0.00553155	352.989	0.0110631	353	3.13402e-05	3.29839e-05
		0.1447	1166	131	1035	262	1297	0.202005	0.201849		1	353.994	0.00555066	353.989	0.0111013	354	3.13597e-05	3.29839e-05
		0.1446	1167	131	1036	262	1298	0.201849	0.201849		1	354.994	0.00556983	354.989	0.0111397	355	3.13793e-05	3.29839e-05
		0.1444	1167	132	1035	264	1299	0.203233	0.203233		1	355.994	0.00558905	355.989	0.0111781	356	3.13991e-05	3.29839e-05
		0.1443	1169	134	1035	268	1303	0.205679	0.205521		1	356.994	0.00560832	356.989	0.0112166	357	3.14192e-05	3.29839e-05
		0.1442	1170	134	1036	268	1304	0.205521	0.205521		1	357.994	0.00562765	357.989	0.0112553	358	3.14394e-05	3.29839e-05
		0.1441	1171	135	1036	270	1306	0.206738	0.20658		1	358.994	0.00564704	358.989	0.0112941	359	3.14599e-05	3.29839e-05
		0.144	1172	135	1037	270	1307	0.20658	0.20658		1	359.994	0.00566649	359.989	0.011333	360	3.14805e-05	3.29839e-05
		0.1438	1172	136	1036	272	1308	0.207951	0.207792		1	360.994	0.005686	360.989	0.011372	361	3.15014e-05	3.29839e-05
		0.1437	1173	136	1037	272	1309	0.207792	0.207792		1	361.994	0.00570556	361.989	0.0114111	362	3.15224e-05	3.29839e-05
		0.1436	1173	137	1036	274	1310	0.20916	0.20916		1	362.994	0.00572519	362.989	0.0114504	363	3.15437e-05	3.29839e-05
		0.1435	1173	138	1035	276	1311	0.210526	0.210206		1	363.994	0.00574488	363.989	0.0114898	364	3.15652e-05	3.29839e-05
		0.1434	1174	138	1036	276	1312	0.210366	0.210206		1	364.994	0.00576462	364.988	0.0115292	365	3.1587e-05	3.29839e-05
		0.1433	1175	138	1037	276	1313	0.210206	0.210206		1	365.994	0.00578443	365.988	0.0115689	366	3.16089e-05	3.29839e-05
		0.1431	1176	139	1037	278	1315	0.211407	0.211407		1	366.994	0.00580431	366.988	0.0116086	367	3.16311e-05	3.29839e-05
		0.143	1176	140	1036	280	1316	0.212766	0.212443		1	367.994	0.00582424	367.988	0.0116485	368	3.16535e-05	3.29839e-05
		0.1429	1178	140	1038	280	1318	0.212443	0.212443		1	368.994	0.00584425	368.988	0.0116885	369	3.16761e-05	3.29839e-05
		0.1428	1180	141	1039	282	1321	0.213475	0.213152		1	369.994	0.00586432	369.988	0.0117286	370	3.1699e-05	3.29839e-05
		0.1427	1181	141	1040	282	1322	0.213313	0.213152		1	370.994	0.00588445	370.988	0.0117689	371	3.17221e-05	3.29839e-05
		0.1426	1182	141	1041	282	1323	0.213152	0.213152		1	371.994	0.00590465	371.988	0.0118093	372	3.17454e-05	3.29839e-05
		0.1425	1182	142	1040	284	1324	0.214502	0.21434		1	372.994	0.00592492	372.988	0.0118498	373	3.1769e-05	3.29839e-05
		0.1424	1183	142	1041	284	1325	0.21434	0.21434		1	373.994	0.00594526	373.988	0.0118905	374	3.17928e-05	3.29839e-05
		0.1423	1185	143	1042	286	1328	0.215361	0.215361		1	374.994	0.00596567	374.988	0.0119313	375	3.18169e-05	3.29839e-05
		0.1422	1185	144	1041	288	1329	0.216704	0.216704		1	375.994	0.00598615	375.988	0.0119723	376	3.18412e-05	3.29839e-05
		0.1421	1186	145	1041	290	1331	0.217881	0.217881		1	376.994	0.0060067	376.988	0.0120134	377	3.18658e-05	3.29839e-05
		0.1419	1186	146	1040	292	1332	0.219219	0.218727		1	377.994	0.00602733	377.988	0.0120547	378	3.18906e-05	3.29839e-05
		0.1418	1187	146	1041	292	1333	0.219055	0.218727		1	378.994	0.00604803	378.988	0.0120961	379	3.19157e-05	3.29839e-05
		0.1417	1188	146	1042	292	1334	0.218891	0.218727		1	379.994	0.0060688	379.988	0.0121376	380	3.19411e-05	3.29839e-05
		0.1416	1189	146	1043	292	1335	0.218727	0.218727		1	380.994	0.00608965	380.988	0.0121793	381	3.19667e-05	3.29839e-05
		0.1415	1189	147	1042	294	1336	0.22006	0.22006		1	381.994	0.00611058	381.988	0.0122212	382	3.19925e-05	3.29839e-05
		0.1414	1189	148	1041	296	1337	0.221391	0.221391		1	382.994	0.00613158	382.988	0.0122632	383	3.20187e-05	3.29839e-05
		0.1413	1189	149	1040	298	1338	0.22272	0.22272		1	383.994	0.00615266	383.988	0.0123053	384	3.20451e-05	3.29839e-05
		0.1412	1190	151	1039	302	1341	0.225205	0.225205		1	384.994	0.00617383	384.988	0.0123477	385	3.20718e-05	3.29839e-05
		0.1411	1191	152	1039	304	1343	0.226359	0.226359		1	385.994	0.00619507	385.988	0.0123901	386	3.20988e-05	3.29839e-05
		0.141	1193	153	1040	306	1346	0.22734	0.22734		1	386.994	0.00621639	386.988	0.0124328	387	3.21261e-05	3.29839e-05
		0.1409	1194	155	1039	310	1349	0.2298	0.2298		1	387.994	0.0062378	387.988	0.0124756	388	3.21536e-05	3.29839e-05
		0.1408	1194	157	1037	314	1351	0.23242	0.23242		1	388.994	0.0062593	388.987	0.0125186	389	3.21815e-05	3.29839e-05
		0.1407	1194	158	1036	316	1352	0.233728	0.233728		1	389.994	0.00628087	389.987	0.0125617	390	3.22096e-05	3.29839e-05
		0.1406	1194	159	1035	318	1353	0.235033	0.23486		1	390.994	0.00630254	390.987	0.0126051	391	3.2238e-05	3.29839e-05
		0.1405	1195	159	1036	318	1354	0.23486	0.23486		1	391.994	0.00632429	391.987	0.0126486	392	3.22668e-05	3.29839e-05
		0.1404	1196	160	1036	320	1356	0.235988	0.235467		1	392.994	0.00634613	392.987	0.0126923	393	3.22958e-05	3.29839e-05
		0.1403	1197	160	1037	320	1357	0.235814	0.235467		1	393.994	0.00636806	393.987	0.0127361	394	3.23252e-05	3.29839e-05
		0.1402	1198	160	1038	320	1358	0.235641	0.235467		1	394.994	0.00639009	394.987	0.0127802	395	3.23549e-05	3.29839e-05
		0.1401	1199	160	1039	320	1359	0.235467	0.235467		1	395.994	0.0064122	395.987	0.0128244	396	3.23848e-05	3.29839e-05
		0.14	1201	161	1040	322	1362	0.236417	0.236417		1	396.994	0.00643441	396.987	0.0128688	397	3.24152e-05	3.29839e-05
		0.1399	1201	162	1039	324	1363	0.237711	0.237711		1	397.994	0.00645671	397.987	0.0129134	398	3.24458e-05	3.29839e-05
		0.1398	1201	163	1038	326	1364	0.239003	0.238653		1	398.994	0.00647911	398.987	0.0129582	399	3.24768e-05	3.29839e-05
		0.1397	1202	163	1039	326	1365	0.238828	0.238653		1	399.993	0.00650161	399.987	0.0130032	400	3.25081e-05	3.29839e-05
		0.1396	1203	163	1040	326	1366	0.238653	0.238653		1	400.993	0.00652421	400.987	0.0130484	401	3.25397e-05	3.29839e-05
		0.1395	1205	164	1041	328	1369	0.239591	0.239591		1	401.993	0.00654691	401.987	0.0130938	402	3.25717e-05	3.29839e-05
		0.1394	1205	165	1040	330	1370	0.240876	0.24035		1	402.993	0.00656971	402.987	0.0131394	403	3.2604e-05	3.29839e-05
		0.1393	1208	165	1043	330	1373	0.24035	0.24035		1	403.993	0.00659261	403.987	0.0131852	404	3.26367e-05	3.29839e-05
		0.1392	1208	166	1042	332	1374	0.24163	0.24163		1	404.993	0.00661562	404.987	0.0132312	405	3.26697e-05	3.29839e-05
		0.1391	1208	169	1039	338	1377	0.245461	0.245461		1	405.993	0.00663873	405.987	0.0132775	406	3.27031e-05	3.29839e-05
		0.139	1209	170	1039	340	1379	0.246555	0.246555		1	406.993	0.00666195	406.987	0.0133239	407	3.27369e-05	3.29839e-05
		0.1389	1209	171	1038	342	1380	0.247826	0.247826		1	407.993	0.00668528	407.987	0.0133706	408	3.2771e-05	3.29839e-05
		0.1388	1209	172	1037	344	1381	0.249095	0.249095		1	408.993	0.00670872	408.987	0.0134174	409	3.28055e-05	3.29839e-05
		0.1387	1209	174	1035	348	1383	0.251627	0.251264		1	409.993	0.00673228	409.987	0.0134646	410	3.28404e-05	3.29839e-05
		0.1386	1210	174	1036	348	1384	0.251445	0.251264		1	410.993	0.00675594	410.986	0.0135119	411	3.28756e-05	3.29839e-05
		0.1385	1211	174	1037	348	1385	0.251264	0.251264		1	411.993	0.00677973	411.986	0.0135595	412	3.29113e-05	3.29839e-05
		0.1384	1212	175	1037	350	1387	0.252343	0.252343		1	412.993	0.00680363	412.986	0.0136073	413	3.29473e-05	3.29839e-05
		0.1383	1212	177	1035	354	1389	0.25486	0.25486		1	413.993	0.00682764	413.986	0.0136553	414	3.29838e-05	3.29839e-05
		0.1382	1213	178	1035	356	1391	0.255931	0.255931		1	414.993	0.00685178	414.986	0.0137036	415	3.30206e-05	3.29839e-05
		0.1381	1213	179	1034	358	1392	0.257184	0.257184		1	415.993	0.00687605	415.986	0.0137521	416	3.30579e-05	3.29839e-05
		0.138	1214	180	1034	360	1394	0.25825	0.25825		1	416.993	0.00690043	416.986	0.0138009	417	3.30956e-05	3.29839e-05
		0.1379	1216	182	1034	364	1398	0.260372	0.260372		1	417.993	0.00692494	417.986	0.0138499	418	3.31337e-05	3.29839e-05
		0.1378	1216	183	1033	366	1399	0.261615	0.261615		1	418.993	0.00694958	418.986	0.0138992	419	3.31722e-05	3.29839e-05
		0.1377	1218	184	1034	368	1402	0.262482	0.262482		1	419.993	0.00697435	419.986	0.0139487	420	3.32112e-05	3.29839e-05
		0.1376	1219	186	1033	372	1405	0.264769	0.26458		1	420.993	0.00699925	420.986	0.0139985	421	3.32506e-05	3.29839e-05
		0.1375	1220	186	1034	372	1406	0.26458	0.26458		1	421.993	0.00702428	421.986	0.0140486	422	3.32904e-05	3.29839e-05
		0.1374	1222	187	1035	374	1409	0.265436	0.265248		1	422.993	0.00704945	422.986	0.0140989	423	3.33307e-05	3.29839e-05
		0.1373	1223	187	1036	374	1410	0.265248	0.265248		1	423.993	0.00707475	423.986	0.0141495	424	3.33715e-05	3.29839e-05
		0.1372	1225	188	1037	376	1413	0.2661	0.2661		1	424.993	0.0071002	424.986	0.0142004	425	3.34127e-05	3.29839e-05
		0.1371	1227	189	1038	378	1416	0.266949	0.266949		1	425.993	0.00712578	425.986	0.0142516	426	3.34544e-05	3.29839e-05
		0.137	1227	190	1037	380	1417	0.268172	0.267794		1	426.993	0.00715151	426.986	0.014303	427	3.34965e-05	3.29839e-05
		0.1369	1229	190	1039	380	1419	0.267794	0.267794		1	427.993	0.00717738	427.986	0.0143548	428	3.35392e-05	3.29839e-05
		0.1368	1229	191	1038	382	1420	0.269014	0.269014		1	428.993	0.00720341	428.986	0.0144068	429	3.35823e-05	3.29839e-05
		0.1367	1229	193	1036	386	1422	0.271449	0.271067		1	429.993	0.00722958	429.986	0.0144592	430	3.36259e-05	3.29839e-05
		0.1366	1230	193	1037	386	1423	0.271258	0.271067		1	430.993	0.0072559	430.985	0.0145118	431	3.36701e-05	3.29839e-05
		0.1365	1231	193	1038	386	1424	0.271067	0.271067		1	431.993	0.00728237	431.985	0.0145647	432	3.37147e-05	3.29839e-05
		0.1364	1231	194	1037	388	1425	0.272281	0.272281		1	432.993	0.00730901	432.985	0.014618	433	3.37598e-05	3.29839e-05
		0.1363	1231	196	1035	392	1427	0.274702	0.274702		1	433.993	0.0073358	433.985	0.0146716	434	3.38055e-05	3.29839e-05
		0.1362	1232	197	1035	394	1429	0.275717	0.275717		1	434.993	0.00736275	434.985	0.0147255	435	3.38517e-05	3.29839e-05
		0.136	1232	198	1034	396	1430	0.276923	0.27673		1	435.993	0.00738986	435.985	0.0147797	436	3.38985e-05	3.29839e-05
		0.1359	1233	198	1035	396	1431	0.27673	0.27673		1	436.993	0.00741715	436.985	0.0148343	437	3.39457e-05	3.29839e-05
		0.1358	1245	201	1044	402	1446	0.278008	0.278008		1	437.993	0.0074446	437.985	0.0148892	438	3.39936e-05	3.29839e-05
		0.1357	1276	221	1055	442	1497	0.295257	0.295257		1	438.993	0.00747222	438.985	0.0149444	439	3.4042e-05	3.29839e-05
		0.1356	1276	222	1054	444	1498	0.296395	0.296197		1	439.992	0.00750001	439.985	0.015	440	3.40909e-05	3.29839e-05
		0.1355	1277	222	1055	444	1499	0.296197	0.296197		1	440.992	0.00752798	440.985	0.015056	441	3.41405e-05	3.29839e-05
		0.1354	1278	223	1055	446	1501	0.297135	0.297135		1	441.992	0.00755613	441.985	0.0151123	442	3.41906e-05	3.29839e-05
		0.1352	1280	224	1056	448	1504	0.297872	0.297872		1	442.992	0.00758446	442.985	0.0151689	443	3.42413e-05	3.29839e-05
		0.1351	1280	225	1055	450	1505	0.299003	0.298292		1	443.992	0.00761297	443.985	0.0152259	444	3.42927e-05	3.29839e-05
		0.135	1281	225	1056	450	1506	0.298805	0.298292		1	444.992	0.00764167	444.985	0.0152833	445	3.43446e-05	3.29839e-05
		0.1349	1283	225	1058	450	1508	0.298408	0.298292		1	445.992	0.00767056	445.985	0.0153411	446	3.43971e-05	3.29839e-05
		0.1348	1283	226	1057	452	1509	0.299536	0.298292		1	446.992	0.00769964	446.985	0.0153993	447	3.44503e-05	3.29839e-05
		0.1347	1284	226	1058	452	1510	0.299338	0.298292		1	447.992	0.00772892	447.985	0.0154578	448	3.45041e-05	3.29839e-05
		0.1346	1288	227	1061	454	1515	0.29967	0.298292		1	448.992	0.0077584	448.984	0.0155168	449	3.45586e-05	3.29839e-05
		0.1345	1290	227	1063	454	1517	0.299275	0.298292		1	449.992	0.00778808	449.984	0.0155762	450	3.46137e-05	3.29839e-05
		0.1344	1291	227	1064	454	1518	0.299078	0.298292		1	450.992	0.00781796	450.984	0.0156359	451	3.46694e-05	3.29839e-05
		0.1343	1293	227	1066	454	1520	0.298684	0.298292		1	451.992	0.00784805	451.984	0.0156961	452	3.47259e-05	3.29839e-05
		0.1342	1294	227	1067	454	1521	0.298488	0.298292		1	452.992	0.00787835	452.984	0.0157567	453	3.4783e-05	3.29839e-05
		0.1341	1295	227	1068	454	1522	0.298292	0.298292		1	453.992	0.00790887	453.984	0.0158177	454	3.48408e-05	3.29839e-05
		0.1339	1296	228	1068	456	1524	0.299213	0.299016		1	454.992	0.0079396	454.984	0.0158792	455	3.48993e-05	3.29839e-05
		0.1338	1297	228	1069	456	1525	0.299016	0.299016		1	455.992	0.00797055	455.984	0.0159411	456	3.49586e-05	3.29839e-05
		0.1337	1297	229	1068	458	1526	0.300131	0.300131		1	456.992	0.00800173	456.984	0.0160035	457	3.50185e-05	3.29839e-05
		0.1336	1298	230	1068	460	1528	0.301047	0.301047		1	457.992	0.00803314	457.984	0.0160663	458	3.50792e-05	3.29839e-05
		0.1335	1298	231	1067	462	1529	0.302158	0.301961		1	458.992	0.00806478	458.984	0.0161296	459	3.51406e-05	3.29839e-05
		0.1334	1299	231	1068	462	1530	0.301961	0.301961		1	459.992	0.00809665	459.984	0.0161933	460	3.52028e-05	3.29839e-05
		0.1333	1299	232	1067	464	1531	0.30307	0.302872		1	460.992	0.00812876	460.984	0.0162575	461	3.52658e-05	3.29839e-05
		0.1332	1300	232	1068	464	1532	0.302872	0.302872		1	461.992	0.00816112	461.984	0.0163222	462	3.53295e-05	3.29839e-05
		0.1331	1300	233	1067	466	1533	0.303979	0.303979		1	462.992	0.00819372	462.984	0.0163874	463	3.5394e-05	3.29839e-05
		0.133	1301	234	1067	468	1535	0.304886	0.304886		1	463.992	0.00822657	463.984	0.0164531	464	3.54593e-05	3.29839e-05
		0.1329	1301	235	1066	470	1536	0.30599	0.305898		1	464.992	0.00825967	464.983	0.0165193	465	3.55255e-05	3.29839e-05
		0.1328	1305	236	1069	472	1541	0.306295	0.305898		1	465.992	0.00829303	465.983	0.0165861	466	3.55924e-05	3.29839e-05
		0.1327	1307	236	1071	472	1543	0.305898	0.305898		1	466.992	0.00832665	466.983	0.0166533	467	3.56602e-05	3.29839e-05
		0.1326	1308	237	1071	474	1545	0.306796	0.306796		1	467.992	0.00836055	467.983	0.0167211	468	3.57288e-05	3.29839e-05
		0.1325	1309	238	1071	476	1547	0.307692	0.307692		1	468.992	0.00839471	468.983	0.0167894	469	3.57983e-05	3.29839e-05
		0.1324	1309	239	1070	478	1548	0.308786	0.308285		1	469.992	0.00842914	469.983	0.0168583	470	3.58687e-05	3.29839e-05
		0.1323	1311	239	1072	478	1550	0.308387	0.308285		1	470.992	0.00846386	470.983	0.0169277	471	3.59399e-05	3.29839e-05
		0.1322	1312	240	1072	480	1552	0.309278	0.308285		1	471.992	0.00849885	471.983	0.0169977	472	3.60121e-05	3.29839e-05
		0.1321	1313	240	1073	480	1553	0.309079	0.308285		1	472.991	0.00853414	472.983	0.0170683	473	3.60852e-05	3.29839e-05
		0.132	1315	240	1075	480	1555	0.308682	0.308285		1	473.991	0.00856972	473.983	0.0171394	474	3.61591e-05	3.29839e-05
		0.1319	1316	240	1076	480	1556	0.308483	0.308285		1	474.991	0.00860559	474.983	0.0172112	475	3.62341e-05	3.29839e-05
		0.1318	1317	240	1077	480	1557	0.308285	0.308285		1	475.991	0.00864177	475.983	0.0172835	476	3.631e-05	3.29839e-05
		0.1317	1320	243	1077	486	1563	0.31094	0.31094		1	476.991	0.00867826	476.983	0.0173565	477	3.63868e-05	3.29839e-05
		0.1316	1320	244	1076	488	1564	0.31202	0.311821		1	477.991	0.00871505	477.983	0.0174301	478	3.64647e-05	3.29839e-05
		0.1315	1321	244	1077	488	1565	0.311821	0.311821		1	478.991	0.00875217	478.982	0.0175043	479	3.65435e-05	3.29839e-05
		0.1314	1323	246	1077	492	1569	0.313576	0.313376		1	479.991	0.0087896	479.982	0.0175792	480	3.66233e-05	3.29839e-05
		0.1313	1324	246	1078	492	1570	0.313376	0.313376		1	480.991	0.00882737	480.982	0.0176547	481	3.67042e-05	3.29839e-05
		0.1312	1329	248	1081	496	1577	0.314521	0.314521		1	481.991	0.00886546	481.982	0.0177309	482	3.67862e-05	3.29839e-05
		0.1311	1329	249	1080	498	1578	0.315589	0.314536		1	482.991	0.0089039	482.982	0.0178078	483	3.68691e-05	3.29839e-05
		0.1309	1331	250	1081	500	1581	0.316256	0.314536		1	483.991	0.00894267	483.982	0.0178853	484	3.69532e-05	3.29839e-05
		0.1308	1332	250	1082	500	1582	0.316056	0.314536		1	484.991	0.0089818	484.982	0.0179636	485	3.70383e-05	3.29839e-05
		0.1307	1333	250	1083	500	1583	0.315856	0.314536		1	485.991	0.00902128	485.982	0.0180426	486	3.71246e-05	3.29839e-05
		0.1306	1334	250	1084	500	1584	0.315657	0.314536		1	486.991	0.00906112	486.982	0.0181222	487	3.7212e-05	3.29839e-05
		0.1305	1335	251	1084	502	1586	0.31652	0.314536		1	487.991	0.00910133	487.982	0.0182027	488	3.73005e-05	3.29839e-05
		0.1304	1337	251	1086	502	1588	0.316121	0.314536		1	488.991	0.00914191	488.982	0.0182838	489	3.73902e-05	3.29839e-05
		0.1303	1339	251	1088	502	1590	0.315723	0.314536		1	489.991	0.00918287	489.982	0.0183657	490	3.74811e-05	3.29839e-05
		0.1302	1340	251	1089	502	1591	0.315525	0.314536		1	490.991	0.00922421	490.982	0.0184484	491	3.75732e-05	3.29839e-05
		0.1301	1341	251	1090	502	1592	0.315327	0.314536		1	491.991	0.00926595	491.981	0.0185319	492	3.76665e-05	3.29839e-05
		0.13	1342	251	1091	502	1593	0.315129	0.314536		1	492.991	0.00930808	492.981	0.0186162	493	3.7761e-05	3.29839e-05
		0.1299	1343	251	1092	502	1594	0.314931	0.314536		1	493.991	0.00935062	493.981	0.0187012	494	3.78568e-05	3.29839e-05
		0.1298	1345	251	1094	502	1596	0.314536	0.314536		1	494.991	0.00939357	494.981	0.0187871	495	3.79538e-05	3.29839e-05
		0.1297	1345	252	1093	504	1597	0.315592	0.315394		1	495.991	0.00943693	495.981	0.0188739	496	3.80521e-05	3.29839e-05
		0.1296	1346	252	1094	504	1598	0.315394	0.315394		1	496.991	0.00948072	496.981	0.0189614	497	3.81518e-05	3.29839e-05
		0.1295	1346	253	1093	506	1599	0.316448	0.316448		1	497.99	0.00952494	497.981	0.0190499	498	3.82528e-05	3.29839e-05
		0.1294	1346	254	1092	508	1600	0.3175	0.3175		1	498.99	0.0095696	498.981	0.0191392	499	3.83551e-05	3.29839e-05
		0.1293	1347	255	1092	510	1602	0.318352	0.317559		1	499.99	0.00961471	499.981	0.0192294	500	3.84588e-05	3.29839e-05
		0.1292	1350	255	1095	510	1605	0.317757	0.317559		1	500.99	0.00966027	500.981	0.0193205	501	3.8564e-05	3.29839e-05
		0.1291	1351	255	1096	510	1606	0.317559	0.317559		1	501.99	0.00970629	501.981	0.0194126	502	3.86705e-05	3.29839e-05
		0.129	1351	256	1095	512	1607	0.318606	0.318606		1	502.99	0.00975278	502.98	0.0195056	503	3.87785e-05	3.29839e-05
		0.1289	1352	257	1095	514	1609	0.319453	0.319255		1	503.99	0.00979975	503.98	0.0195995	504	3.88879e-05	3.29839e-05
		0.1288	1353	257	1096	514	1610	0.319255	0.319255		1	504.99	0.00984721	504.98	0.0196944	505	3.89988e-05	3.29839e-05
		0.1287	1354	258	1096	516	1612	0.320099	0.319703		1	505.99	0.00989515	505.98	0.0197903	506	3.91113e-05	3.29839e-05
		0.1286	1355	258	1097	516	1613	0.319901	0.319703		1	506.99	0.0099436	506.98	0.0198872	507	3.92252e-05	3.29839e-05
		0.1285	1356	258	1098	516	1614	0.319703	0.319703		1	507.99	0.00999256	507.98	0.0199851	508	3.93408e-05	3.29839e-05
		0.1282	1357	259	1098	518	1616	0.320545	0.320545		1	508.99	0.010042	508.98	0.0200841	509	3.94579e-05	3.29839e-05
		0.1281	1357	260	1097	520	1617	0.321583	0.321583		1	509.99	0.010092	509.98	0.0201841	510	3.95766e-05	3.29839e-05
		0.1273	1357	261	1096	522	1618	0.322621	0.322023		1	510.99	0.0101426	510.98	0.0202852	511	3.9697e-05	3.29839e-05
		0.1249	1358	261	1097	522	1619	0.322421	0.322023		1	511.99	0.0101937	511.98	0.0203873	512	3.9819e-05	3.29839e-05
		0.12	1359	261	1098	522	1620	0.322222	0.322023		1	512.99	0.0102453	512.98	0.0204906	513	3.99427e-05	3.29839e-05
		0.1171	1360	261	1099	522	1621	0.322023	0.322023		1	513.99	0.0102975	513.979	0.020595	514	4.00681e-05	3.29839e-05
		0.1158	1360	262	1098	524	1622	0.323058	0.322859		1	514.99	0.0103503	514.979	0.0207006	515	4.01953e-05	3.29839e-05
		0.1156	1361	262	1099	524	1623	0.322859	0.322859		1	515.99	0.0104036	515.979	0.0208073	516	4.03242e-05	3.29839e-05
		0.1121	1361	263	1098	526	1624	0.323892	0.323294		1	516.99	0.0104576	516.979	0.0209152	517	4.04549e-05	3.29839e-05
		0.111	1362	263	1099	526	1625	0.323692	0.323294		1	517.989	0.0105122	517.979	0.0210243	518	4.05875e-05	3.29839e-05
		0.1088	1363	263	1100	526	1626	0.323493	0.323294		1	518.989	0.0105673	518.979	0.0211347	519	4.07219e-05	3.29839e-05
		0.1074	1364	263	1101	526	1627	0.323294	0.323294		1	519.989	0.0106231	519.979	0.0212463	520	4.08582e-05	3.29839e-05
		0.1073	1364	264	1100	528	1628	0.324324	0.323926		1	520.989	0.0106796	520.979	0.0213591	521	4.09964e-05	3.29839e-05
		0.1068	1365	264	1101	528	1629	0.324125	0.323926		1	521.989	0.0107367	521.979	0.0214733	522	4.11366e-05	3.29839e-05
		0.1065	1366	264	1102	528	1630	0.323926	0.323926		1	522.989	0.0107944	522.978	0.0215888	523	4.12787e-05	3.29839e-05
		0.1058	1366	265	1101	530	1631	0.324954	0.324159		1	523.989	0.0108528	523.978	0.0217056	524	4.14229e-05	3.29839e-05
		0.1049	1367	265	1102	530	1632	0.324755	0.324159		1	524.989	0.0109119	524.978	0.0218238	525	4.15691e-05	3.29839e-05
		0.1045	1368	265	1103	530	1633	0.324556	0.324159		1	525.989	0.0109717	525.978	0.0219433	526	4.17174e-05	3.29839e-05
		0.1031	1369	265	1104	530	1634	0.324357	0.324159		1	526.989	0.0110322	526.978	0.0220643	527	4.18678e-05	3.29839e-05
		0.1011	1370	265	1105	530	1635	0.324159	0.324159		1	527.989	0.0110934	527.978	0.0221867	528	4.20203e-05	3.29839e-05
		0.1005	1370	266	1104	532	1636	0.325183	0.324985		1	528.989	0.0111553	528.978	0.0223106	529	4.2175e-05	3.29839e-05
		0.09894	1371	266	1105	532	1637	0.324985	0.324985		1	529.989	0.011218	529.978	0.0224359	530	4.2332e-05	3.29839e-05
		0.09809	1371	267	1104	534	1638	0.326007	0.325808		1	530.989	0.0112814	530.977	0.0225628	531	4.24912e-05	3.29839e-05
		0.09798	1372	267	1105	534	1639	0.325808	0.325808		1	531.989	0.0113456	531.977	0.0226912	532	4.26527e-05	3.29839e-05
		0.09679	1373	268	1105	536	1641	0.32663	0.326431		1	532.989	0.0114106	532.977	0.0228212	533	4.28165e-05	3.29839e-05
		0.09578	1374	268	1106	536	1642	0.326431	0.326431		1	533.989	0.0114764	533.977	0.0229527	534	4.29827e-05	3.29839e-05
		0.09467	1374	269	1105	538	1643	0.32745	0.326923		1	534.988	0.011543	534.977	0.0230859	535	4.31512e-05	3.29839e-05
		0.09357	1374	270	1104	540	1644	0.328467	0.326923		1	535.988	0.0116104	535.977	0.0232207	536	4.33223e-05	3.29839e-05
		0.09144	1375	270	1105	540	1645	0.328267	0.326923		1	536.988	0.0116786	536.977	0.0233572	537	4.34958e-05	3.29839e-05
		0.08938	1376	270	1106	540	1646	0.328068	0.326923		1	537.988	0.0117477	537.977	0.0234955	538	4.36719e-05	3.29839e-05
		0.08904	1377	270	1107	540	1647	0.327869	0.326923		1	538.988	0.0118177	538.976	0.0236354	539	4.38505e-05	3.29839e-05
		0.08749	1378	270	1108	540	1648	0.32767	0.326923		1	539.988	0.0118886	539.976	0.0237771	540	4.40317e-05	3.29839e-05
		0.08737	1379	270	1109	540	1649	0.327471	0.326923		1	540.988	0.0119603	540.976	0.0239206	541	4.42156e-05	3.29839e-05
		0.08638	1380	270	1110	540	1650	0.327273	0.326923		1	541.988	0.012033	541.976	0.024066	542	4.44022e-05	3.29839e-05
		0.0854	1380	271	1109	542	1651	0.328286	0.326923		1	542.988	0.0121066	542.976	0.0242132	543	4.45916e-05	3.29839e-05
		0.08492	1381	271	1110	542	1652	0.328087	0.326923		1	543.988	0.0121812	543.976	0.0243623	544	4.47837e-05	3.29839e-05
		0.08444	1382	271	1111	542	1653	0.327889	0.326923		1	544.988	0.0122567	544.975	0.0245134	545	4.49787e-05	3.29839e-05
		0.08382	1389	272	1117	544	1661	0.327514	0.326923		1	545.988	0.0123332	545.975	0.0246664	546	4.51765e-05	3.29839e-05
		0.08348	1390	272	1118	544	1662	0.327316	0.326923		1	546.988	0.0124107	546.975	0.0248214	547	4.53773e-05	3.29839e-05
		0.08159	1391	272	1119	544	1663	0.32712	0.326923		1	547.988	0.0124892	547.975	0.0249785	548	4.55811e-05	3.29839e-05
		0.08032	1392	272	1120	544	1664	0.326923	0.326923		1	548.987	0.0125688	548.975	0.0251376	549	4.5788e-05	3.29839e-05
		0.07973	1392	273	1119	546	1665	0.327928	0.327731		1	549.987	0.0126494	549.975	0.0252988	550	4.59979e-05	3.29839e-05
		0.07858	1393	273	1120	546	1666	0.327731	0.327731		1	550.987	0.0127311	550.975	0.0254622	551	4.62109e-05	3.29839e-05
		0.07789	1393	274	1119	548	1667	0.328734	0.327751		1	551.987	0.0128139	551.974	0.0256278	552	4.64272e-05	3.29839e-05
		0.07787	1394	274	1120	548	1668	0.328537	0.327751		1	552.987	0.0128978	552.974	0.0257956	553	4.66467e-05	3.29839e-05
		0.07608	1395	274	1121	548	1669	0.32834	0.327751		1	553.987	0.0129828	553.974	0.0259657	554	4.68695e-05	3.29839e-05
		0.07434	1396	274	1122	548	1670	0.328144	0.327751		1	554.987	0.013069	554.974	0.0261381	555	4.70956e-05	3.29839e-05
		0.07428	1397	274	1123	548	1671	0.327947	0.327751		1	555.987	0.0131564	555.974	0.0263128	556	4.73252e-05	3.29839e-05
		0.0725	1398	274	1124	548	1672	0.327751	0.327751		1	556.987	0.013245	556.974	0.02649	557	4.75583e-05	3.29839e-05
		0.07128	1398	275	1123	550	1673	0.328751	0.328751		1	557.987	0.0133348	557.973	0.0266695	558	4.77949e-05	3.29839e-05
		0.07074	1398	276	1122	552	1674	0.329749	0.329749		1	558.987	0.0134258	558.973	0.0268516	559	4.8035e-05	3.29839e-05
		0.07005	1398	277	1121	554	1675	0.330746	0.330746		1	559.986	0.0135181	559.973	0.0270362	560	4.82789e-05	3.29839e-05
		0.06898	1398	278	1120	556	1676	0.331742	0.331742		1	560.986	0.0136117	560.973	0.0272233	561	4.85264e-05	3.29839e-05
		0.06811	1398	280	1118	560	1678	0.333731	0.333532		1	561.986	0.0137066	561.973	0.0274131	562	4.87778e-05	3.29839e-05
		0.06755	1399	280	1119	560	1679	0.333532	0.333532		1	562.986	0.0138028	562.972	0.0276056	563	4.9033e-05	3.29839e-05
		0.06724	1399	281	1118	562	1680	0.334524	0.334524		1	563.986	0.0139004	563.972	0.0278007	564	4.92921e-05	3.29839e-05
		0.06551	1399	282	1117	564	1681	0.335515	0.334917		0.9999	564.986	0.0139993	564.972	0.0279987	565	4.95552e-05	0.000248065
		0.06547	1400	282	1118	564	1682	0.335315	0.334917		0.9999	565.986	0.0140997	565.972	0.0281995	566	4.98224e-05	0.000248065
		0.06511	1401	282	1119	564	1683	0.335116	0.334917		0.9999	566.986	0.0142015	566.972	0.0284031	567	5.00936e-05	0.000248065
		0.06379	1402	282	1120	564	1684	0.334917	0.334917		0.9999	567.986	0.0143048	567.971	0.0286096	568	5.03691e-05	0.000248065
		0.06293	1402	283	1119	566	1685	0.335905	0.33511		0.9999	568.986	0.0144096	568.971	0.0288192	569	5.06488e-05	0.000248065
		0.06036	1403	283	1120	566	1686	0.335706	0.33511		0.9999	569.985	0.0145159	569.971	0.0290318	570	5.09329e-05	0.000248065
		0.05951	1404	283	1121	566	1687	0.335507	0.33511		0.9999	570.985	0.0146237	570.971	0.0292474	571	5.12214e-05	0.000248065
		0.05866	1405	283	1122	566	1688	0.335308	0.33511		0.9999	571.985	0.0147331	571.971	0.0294662	572	5.15144e-05	0.000248065
		0.05697	1406	283	1123	566	1689	0.33511	0.33511		0.9999	572.985	0.0148441	572.97	0.0296883	573	5.1812e-05	0.000248065
		0.05528	1406	284	1122	568	1690	0.336095	0.336095		0.9999	573.985	0.0149568	573.97	0.0299136	574	5.21142e-05	0.000248065
		0.0547	1406	285	1121	570	1691	0.337079	0.336879		0.9999	574.985	0.0150711	574.97	0.0301422	575	5.24212e-05	0.000248065
		0.05403	1407	285	1122	570	1692	0.336879	0.336879		0.9999	575.985	0.0151871	575.97	0.0303742	576	5.2733e-05	0.000248065
		0.05359	1407	286	1121	572	1693	0.337862	0.337862		0.9999	576.985	0.0153048	576.969	0.0306096	577	5.30497e-05	0.000248065
		0.05275	1408	287	1121	574	1695	0.338643	0.338045		0.9999	577.985	0.0154243	577.969	0.0308486	578	5.33713e-05	0.000248065
		0.05191	1409	287	1122	574	1696	0.338443	0.338045		0.9999	578.984	0.0155456	578.969	0.0310912	579	5.36981e-05	0.000248065
		0.05107	1411	287	1124	574	1698	0.338045	0.338045		0.9999	579.984	0.0156687	579.969	0.0313374	580	5.403e-05	0.000248065
		0.05023	1411	288	1123	576	1699	0.339023	0.338227		0.9999	580.984	0.0157937	580.968	0.0315873	581	5.43672e-05	0.000248065
		0.04905	1412	288	1124	576	1700	0.338824	0.338227		0.9999	581.984	0.0159205	581.968	0.0318411	582	5.47098e-05	0.000248065
		0.04855	1413	288	1125	576	1701	0.338624	0.338227		0.9999	582.984	0.0160493	582.968	0.0320987	583	5.50577e-05	0.000248065
		0.04688	1414	288	1126	576	1702	0.338425	0.338227		0.9999	583.984	0.0161801	583.968	0.0323602	584	5.54113e-05	0.000248065
		0.04521	1415	288	1127	576	1703	0.338227	0.338227		0.9999	584.984	0.0163129	584.967	0.0326257	585	5.57705e-05	0.000248065
		0.04454	1415	289	1126	578	1704	0.339202	0.339003		0.9999	585.984	0.0164477	585.967	0.0328953	586	5.61354e-05	0.000248065
		0.04437	1416	289	1127	578	1705	0.339003	0.339003		0.9999	586.983	0.0165846	586.967	0.0331691	587	5.65062e-05	0.000248065
		0.04354	1416	290	1126	580	1706	0.339977	0.339578		0.9999	587.983	0.0167236	587.967	0.0334471	588	5.68829e-05	0.000248065
		0.04187	1417	290	1127	580	1707	0.339777	0.339578		0.9999	588.983	0.0168647	588.966	0.0337295	589	5.72657e-05	0.000248065
		0.04153	1418	290	1128	580	1708	0.339578	0.339578		0.9999	589.983	0.0170081	589.966	0.0340162	590	5.76546e-05	0.000248065
		0.04082	1418	291	1127	582	1709	0.34055	0.34055		0.9999	590.983	0.0171537	590.966	0.0343075	591	5.80499e-05	0.000248065
		0.04021	1418	292	1126	584	1710	0.34152	0.341321		0.9999	591.983	0.0173016	591.965	0.0346033	592	5.84515e-05	0.000248065
		0.03937	1419	292	1127	584	1711	0.341321	0.341321		0.9999	592.983	0.0174519	592.965	0.0349038	593	5.88596e-05	0.000248065
		0.03928	1419	293	1126	586	1712	0.34229	0.34209		0.9999	593.982	0.0176045	593.965	0.035209	594	5.92744e-05	0.000248065
		0.03854	1420	293	1127	586	1713	0.34209	0.34209		0.9999	594.982	0.0177595	594.964	0.0355191	595	5.96959e-05	0.000248065
		0.03786	1420	294	1126	588	1714	0.343057	0.342857		0.9999	595.982	0.017917	595.964	0.0358341	596	6.01243e-05	0.000248065
		0.03771	1421	294	1127	588	1715	0.342857	0.342857		0.9998	596.982	0.018077	596.964	0.0361541	597	6.05596e-05	0.00144384
		0.03688	1421	295	1126	590	1716	0.343823	0.343423		0.9998	597.982	0.0182396	597.964	0.0364792	598	6.10021e-05	0.00144384
		0.03658	1422	295	1127	590	1717	0.343623	0.343423		0.9998	598.982	0.0184048	598.963	0.0368096	599	6.14518e-05	0.00144384
		0.03643	1423	295	1128	590	1718	0.343423	0.343423		0.9998	599.981	0.0185727	599.963	0.0371453	600	6.19089e-05	0.00144384
		0.03535	1423	296	1127	592	1719	0.344386	0.344386		0.9998	600.981	0.0187432	600.963	0.0374865	601	6.23735e-05	0.00144384
		0.03522	1423	297	1126	594	1720	0.345349	0.345148		0.9998	601.981	0.0189166	601.962	0.0378331	602	6.28458e-05	0.00144384
		0.03479	1424	297	1127	594	1721	0.345148	0.345148		0.9998	602.981	0.0190927	602.962	0.0381855	603	6.33258e-05	0.00144384
		0.03323	1424	298	1126	596	1722	0.346109	0.346109		0.9998	603.981	0.0192718	603.961	0.0385435	604	6.38138e-05	0.00144384
		0.0319	1424	299	1125	598	1723	0.347069	0.34642		0.9998	604.981	0.0194537	604.961	0.0389074	605	6.43098e-05	0.00144384
		0.03108	1424	300	1124	600	1724	0.348028	0.34642		0.9998	605.98	0.0196387	605.961	0.0392773	606	6.48141e-05	0.00144384
		0.03025	1425	300	1125	600	1725	0.347826	0.34642		0.9998	606.98	0.0198267	606.96	0.0396533	607	6.53267e-05	0.00144384
		0.02987	1426	300	1126	600	1726	0.347625	0.34642		0.9998	607.98	0.0200178	607.96	0.0400355	608	6.58479e-05	0.00144384
		0.02942	1427	300	1127	600	1727	0.347423	0.34642		0.9998	608.98	0.020212	608.96	0.0404241	609	6.63778e-05	0.00144384
		0.02884	1428	300	1128	600	1728	0.347222	0.34642		0.9998	609.98	0.0204095	609.959	0.040819	610	6.69165e-05	0.00144384
		0.02859	1429	300	1129	600	1729	0.347021	0.34642		0.9998	610.979	0.0206103	610.959	0.0412206	611	6.74642e-05	0.00144384
		0.02736	1430	300	1130	600	1730	0.346821	0.34642		0.9998	611.979	0.0208144	611.958	0.0416289	612	6.80211e-05	0.00144384
		0.02694	1431	300	1131	600	1731	0.34662	0.34642		0.9998	612.979	0.021022	612.958	0.042044	613	6.85873e-05	0.00144384
		0.02633	1432	300	1132	600	1732	0.34642	0.34642		0.9998	613.979	0.0212331	613.958	0.0424661	614	6.9163e-05	0.00144384
		0.02569	1432	301	1131	602	1733	0.347374	0.346974		0.9998	614.979	0.0214477	614.957	0.0428953	615	6.97485e-05	0.00144384
		0.02542	1433	301	1132	602	1734	0.347174	0.346974		0.9998	615.978	0.0216659	615.957	0.0433318	616	7.03438e-05	0.00144384
		0.02528	1434	301	1133	602	1735	0.346974	0.346974		0.9998	616.978	0.0218878	616.956	0.0437756	617	7.09492e-05	0.00144384
		0.02389	1434	302	1132	604	1736	0.347926	0.347926		0.9998	617.978	0.0221135	617.956	0.044227	618	7.15648e-05	0.00144384
		0.02363	1434	303	1131	606	1737	0.348877	0.348476		0.9998	618.978	0.0223431	618.955	0.0446861	619	7.21908e-05	0.00144384
		0.02325	1435	303	1132	606	1738	0.348677	0.348476		0.9998	619.977	0.0225765	619.955	0.0451531	620	7.28275e-05	0.00144384
		0.02267	1436	303	1133	606	1739	0.348476	0.348476		0.9998	620.977	0.022814	620.954	0.045628	621	7.3475e-05	0.00144384
		0.02266	1436	304	1132	608	1740	0.349425	0.349315		0.9998	621.977	0.0230555	621.954	0.0461111	622	7.41336e-05	0.00144384
		0.02213	1436	305	1131	610	1741	0.350373	0.349315		0.9998	622.977	0.0233012	622.953	0.0466025	623	7.48033e-05	0.00144384
		0.02197	1436	306	1130	612	1742	0.35132	0.349315		0.9998	623.976	0.0235512	623.953	0.0471024	624	7.54846e-05	0.00144384
		0.02164	1437	306	1131	612	1743	0.351119	0.349315		0.9998	624.976	0.0238055	624.952	0.0476109	625	7.61775e-05	0.00144384
		0.02119	1438	306	1132	612	1744	0.350917	0.349315		0.9998	625.976	0.0240641	625.952	0.0481283	626	7.68822e-05	0.00144384
		0.0208	1439	306	1133	612	1745	0.350716	0.349315		0.9998	626.976	0.0243273	626.951	0.0486547	627	7.75991e-05	0.00144384
		0.02042	1440	306	1134	612	1746	0.350515	0.349315		0.9998	627.975	0.0245951	627.951	0.0491902	628	7.83283e-05	0.00144384
		0.02032	1441	306	1135	612	1747	0.350315	0.349315		0.9998	628.975	0.0248676	628.95	0.0497351	629	7.90701e-05	0.00144384
		0.01946	1442	306	1136	612	1748	0.350114	0.349315		0.9998	629.975	0.0251448	629.95	0.0502896	630	7.98247e-05	0.00144384
		0.01913	1443	306	1137	612	1749	0.349914	0.349315		0.9998	630.975	0.0254269	630.949	0.0508538	631	8.05924e-05	0.00144384
		0.01893	1444	306	1138	612	1750	0.349714	0.349315		0.9998	631.974	0.025714	631.949	0.0514279	632	8.13733e-05	0.00144384
		0.01867	1445	306	1139	612	1751	0.349515	0.349315		0.9998	632.974	0.0260061	632.948	0.0520122	633	8.21678e-05	0.00144384
		0.01846	1446	306	1140	612	1752	0.349315	0.349315		0.9998	633.974	0.0263034	633.947	0.0526068	634	8.29761e-05	0.00144384
		0.01804	1446	307	1139	614	1753	0.350257	0.349858		0.9998	634.973	0.026606	634.947	0.053212	635	8.37984e-05	0.00144384
		0.01785	1447	307	1140	614	1754	0.350057	0.349858		0.9998	635.973	0.026914	635.946	0.0538279	636	8.46351e-05	0.00144384
		0.01784	1448	307	1141	614	1755	0.349858	0.349858		0.9998	636.973	0.0272274	636.946	0.0544549	637	8.54864e-05	0.00144384
		0.01767	1448	308	1140	616	1756	0.350797	0.350598		0.9998	637.972	0.0275465	637.945	0.055093	638	8.63526e-05	0.00144384
		0.01733	1449	308	1141	616	1757	0.350598	0.350598		0.9998	638.972	0.0278713	638.944	0.0557425	639	8.7234e-05	0.00144384
		0.01702	1450	309	1141	618	1759	0.351336	0.351336		0.9998	639.972	0.0282019	639.944	0.0564037	640	8.81308e-05	0.00144384
		0.01674	1450	310	1140	620	1760	0.352273	0.352273		0.9998	640.971	0.0285384	640.943	0.0570768	641	8.90434e-05	0.00144384
		0.01648	1450	311	1139	622	1761	0.353208	0.353208		0.9998	641.971	0.028881	641.942	0.0577621	642	8.9972e-05	0.00144384
		0.01636	1450	313	1137	626	1763	0.355077	0.355077		0.9998	642.971	0.0292298	642.942	0.0584597	643	9.09171e-05	0.00144384
		0.01624	1450	314	1136	628	1764	0.356009	0.356009		0.9998	643.97	0.029585	643.941	0.0591699	644	9.18788e-05	0.00144384
		0.01602	1451	315	1136	630	1766	0.356738	0.356133		0.9998	644.97	0.0299465	644.94	0.0598931	645	9.28575e-05	0.00144384
		0.0158	1452	315	1137	630	1767	0.356537	0.356133		0.9998	645.97	0.0303147	645.939	0.0606294	646	9.38535e-05	0.00144384
		0.01542	1453	315	1138	630	1768	0.356335	0.356133		0.9998	646.969	0.0306896	646.939	0.0613791	647	9.48672e-05	0.00144384
		0.01536	1454	315	1139	630	1769	0.356133	0.356133		0.9998	647.969	0.0310713	647.938	0.0621425	648	9.5899e-05	0.00144384
		0.01524	1454	316	1138	632	1770	0.357062	0.357062		0.9998	648.969	0.03146	648.937	0.0629199	649	9.69491e-05	0.00144384
		0.01507	1454	317	1137	634	1771	0.35799	0.357586		0.9998	649.968	0.0318558	649.936	0.0637116	650	9.80178e-05	0.00144384
		0.0149	1455	317	1138	634	1772	0.357788	0.357586		0.9998	650.968	0.0322589	650.935	0.0645178	651	9.91057e-05	0.00144384
		0.01488	1456	317	1139	634	1773	0.357586	0.357586		0.9998	651.967	0.0326695	651.935	0.0653389	652	0.000100213	0.00144384
		0.01475	1456	318	1138	636	1774	0.358512	0.35831		0.9998	652.967	0.0330876	652.934	0.0661752	653	0.00010134	0.00144384
		0.01459	1457	318	1139	636	1775	0.35831	0.35831		0.9998	653.966	0.0335134	653.933	0.0670269	654	0.000102488	0.00144384
		0.01445	1457	319	1138	638	1776	0.359234	0.359032		0.9998	654.966	0.0339472	654.932	0.0678944	655	0.000103656	0.00144384
		0.01438	1458	319	1139	638	1777	0.359032	0.359032		0.9998	655.966	0.034389	655.931	0.068778	656	0.000104845	0.00144384
		0.01431	1458	320	1138	640	1778	0.359955	0.359955		0.9998	656.965	0.034839	656.93	0.0696781	657	0.000106055	0.00144384
		0.01417	1458	321	1137	642	1779	0.360877	0.360472		0.9998	657.965	0.0352975	657.929	0.070595	658	0.000107287	0.00144384
		0.01403	1459	321	1138	642	1780	0.360674	0.360472		0.9998	658.964	0.0357645	658.928	0.071529	659	0.000108542	0.00144384
		0.01397	1460	321	1139	642	1781	0.360472	0.360472		0.9998	659.964	0.0362402	659.928	0.0724805	660	0.000109819	0.00144384
		0.01384	1460	322	1138	644	1782	0.361392	0.361189		0.9998	660.963	0.0367249	660.927	0.0734498	661	0.000111119	0.00144384
		0.01379	1461	322	1139	644	1783	0.361189	0.361189		0.9998	661.963	0.0372187	661.926	0.0744374	662	0.000112443	0.00144384
		0.01378	1461	323	1138	646	1784	0.362108	0.362108		0.9998	662.962	0.0377218	662.925	0.0754436	663	0.000113791	0.00144384
		0.01371	1461	325	1136	650	1786	0.363942	0.363942		0.9998	663.962	0.0382344	663.924	0.0764688	664	0.000115164	0.00144384
		0.01365	1461	326	1135	652	1787	0.364857	0.364444		0.9998	664.961	0.0387567	664.922	0.0775133	665	0.000116561	0.00144384
		0.01353	1461	327	1134	654	1788	0.365772	0.364444		0.9998	665.961	0.0392888	665.921	0.0785777	666	0.000117984	0.00144384
		0.01347	1462	327	1135	654	1789	0.365567	0.364444		0.9998	666.96	0.0398311	666.92	0.0796622	667	0.000119434	0.00144384
		0.01341	1463	327	1136	654	1790	0.365363	0.364444		0.9998	667.96	0.0403837	667.919	0.0807674	668	0.000120909	0.00144384
		0.01329	1463	328	1135	656	1791	0.366276	0.364444		0.9998	668.959	0.0409468	668.918	0.0818936	669	0.000122412	0.00144384
		0.01328	1464	328	1136	656	1792	0.366071	0.364444		0.9998	669.958	0.0415207	669.917	0.0830414	670	0.000123942	0.00144384
		0.01317	1465	328	1137	656	1793	0.365867	0.364444		0.9998	670.958	0.0421055	670.916	0.0842111	671	0.000125501	0.00144384
		0.01313	1466	328	1138	656	1794	0.365663	0.364444		0.9998	671.957	0.0427016	671.915	0.0854032	672	0.000127088	0.00144384
		0.01306	1467	328	1139	656	1795	0.36546	0.364444		0.9998	672.957	0.0433091	672.913	0.0866181	673	0.000128705	0.00144384
		0.01295	1468	328	1140	656	1796	0.365256	0.364444		0.9998	673.956	0.0439282	673.912	0.0878565	674	0.000130351	0.00144384
		0.01294	1469	328	1141	656	1797	0.365053	0.364444		0.9998	674.955	0.0445593	674.911	0.0891187	675	0.000132028	0.00144384
		0.01283	1470	328	1142	656	1798	0.36485	0.364444		0.9998	675.955	0.0452026	675.91	0.0904052	676	0.000133736	0.00144384
		0.01272	1471	328	1143	656	1799	0.364647	0.364444		0.9998	676.954	0.0458583	676.908	0.0917166	677	0.000135475	0.00144384
		0.01262	1472	328	1144	656	1800	0.364444	0.364444		0.9998	677.953	0.0465267	677.907	0.0930534	678	0.000137247	0.00144384
		0.01245	1472	329	1143	658	1801	0.365353	0.36515		0.9998	678.953	0.0472081	678.906	0.0944162	679	0.000139052	0.00144384
		0.0124	1473	329	1144	658	1802	0.36515	0.36515		0.9998	679.952	0.0479027	679.904	0.0958054	680	0.00014089	0.00144384
		0.0123	1473	330	1143	660	1803	0.366057	0.366057		0.9998	680.951	0.0486108	680.903	0.0972216	681	0.000142763	0.00144384
		0.01219	1473	331	1142	662	1804	0.366962	0.366962		0.9998	681.951	0.0493327	681.901	0.0986655	682	0.000144671	0.00144384
		0.01209	1473	332	1141	664	1805	0.367867	0.367347		0.9998	682.95	0.0500688	682.9	0.100138	683	0.000146614	0.00144384
		0.01206	1474	332	1142	664	1806	0.367663	0.367347		0.9998	683.949	0.0508192	683.898	0.101638	684	0.000148594	0.00144384
		0.01198	1474	333	1141	666	1807	0.368567	0.367347		0.9998	684.948	0.0515843	684.897	0.103169	685	0.000150611	0.00144384
		0.01188	1475	333	1142	666	1808	0.368363	0.367347		0.9998	685.948	0.0523645	685.895	0.104729	686	0.000152666	0.00144384
		0.01178	1476	333	1143	666	1809	0.368159	0.367347		0.9998	686.947	0.05316	686.894	0.10632	687	0.00015476	0.00144384
		0.01173	1479	333	1146	666	1812	0.36755	0.367347		0.9998	687.946	0.0539711	687.892	0.107942	688	0.000156893	0.00144384
		0.01168	1480	333	1147	666	1813	0.367347	0.367347		0.9998	688.945	0.0547983	688.89	0.109597	689	0.000159066	0.00144384
		0.01158	1481	334	1147	668	1815	0.368044	0.367526		0.9998	689.944	0.0556418	689.889	0.111284	690	0.00016128	0.00144384
		0.01153	1482	335	1147	670	1817	0.36874	0.367526		0.9998	690.943	0.0565019	690.887	0.113004	691	0.000163537	0.00144384
		0.01148	1483	335	1148	670	1818	0.368537	0.367526		0.9998	691.943	0.0573792	691.885	0.114758	692	0.000165836	0.00144384
		0.01138	1484	335	1149	670	1819	0.368334	0.367526		0.9998	692.942	0.0582738	692.883	0.116548	693	0.000168178	0.00144384
		0.01137	1485	335	1150	670	1820	0.368132	0.367526		0.9998	693.941	0.0591862	693.882	0.118372	694	0.000170566	0.00144384
		0.01128	1486	335	1151	670	1821	0.36793	0.367526		0.9998	694.94	0.0601168	694.88	0.120234	695	0.000172998	0.00144384
		0.01118	1487	335	1152	670	1822	0.367728	0.367526		0.9998	695.939	0.061066	695.878	0.122132	696	0.000175477	0.00144384
		0.01109	1488	335	1153	670	1823	0.367526	0.367526		0.9998	696.938	0.0620341	696.876	0.124068	697	0.000178003	0.00144384
		0.01099	1488	336	1152	672	1824	0.368421	0.368219		0.9998	697.937	0.0630216	697.874	0.126043	698	0.000180578	0.00144384
		0.01098	1489	336	1153	672	1825	0.368219	0.368219		0.9998	698.936	0.0640288	698.872	0.128058	699	0.000183201	0.00144384
		0.01094	1489	337	1152	674	1826	0.369113	0.369113		0.9998	699.935	0.0650563	699.87	0.130113	700	0.000185875	0.00144384
		0.01089	1489	338	1151	676	1827	0.370005	0.370005		0.9998	700.934	0.0661044	700.868	0.132209	701	0.0001886	0.00144384
		0.01084	1489	339	1150	678	1828	0.370897	0.370694		0.9998	701.933	0.0671736	701.866	0.134347	702	0.000191378	0.00144384
		0.0108	1490	339	1151	678	1829	0.370694	0.370694		0.9998	702.932	0.0682644	702.863	0.136529	703	0.000194209	0.00144384
		0.01065	1490	340	1150	680	1830	0.371585	0.371585		0.9998	703.931	0.0693771	703.861	0.138754	704	0.000197094	0.00144384
		0.0106	1490	341	1149	682	1831	0.372474	0.372474		0.9998	704.929	0.0705124	704.859	0.141025	705	0.000200035	0.00144384
		0.01056	1491	342	1149	684	1833	0.373159	0.373159		0.9998	705.928	0.0716706	705.857	0.143341	706	0.000203033	0.00144384
		0.01051	1491	343	1148	686	1834	0.374046	0.374046		0.9998	706.927	0.0728523	706.854	0.145705	707	0.000206089	0.00144384
		0.01046	1491	345	1146	690	1836	0.375817	0.375408		0.9998	707.926	0.074058	707.852	0.148116	708	0.000209203	0.00144384
		0.01041	1493	345	1148	690	1838	0.375408	0.375408		0.9998	708.925	0.0752882	708.849	0.150576	709	0.000212379	0.00144384
		0.01032	1493	346	1147	692	1839	0.376291	0.375679		0.9998	709.923	0.0765435	709.847	0.153087	710	0.000215615	0.00144384
		0.01022	1494	346	1148	692	1840	0.376087	0.375679		0.9998	710.922	0.0778243	710.844	0.155649	711	0.000218915	0.00144384
		0.01013	1495	346	1149	692	1841	0.375883	0.375679		0.9998	711.921	0.0791313	711.842	0.158263	712	0.000222279	0.00144384
		0.01004	1496	346	1150	692	1842	0.375679	0.375679		0.9998	712.92	0.0804651	712.839	0.16093	713	0.000225708	0.00144384
		0.00999	1498	347	1151	694	1845	0.376152	0.375948		0.9998	713.918	0.0818261	713.836	0.163652	714	0.000229205	0.00144384
		0.009943	1499	347	1152	694	1846	0.375948	0.375948		0.9998	714.917	0.083215	714.834	0.16643	715	0.000232769	0.00144384
		0.009849	1499	348	1151	696	1847	0.376827	0.376827		0.9998	715.915	0.0846324	715.831	0.169265	716	0.000236403	0.00144384
		0.009756	1499	349	1150	698	1848	0.377706	0.377562		0.9998	716.914	0.0860789	716.828	0.172158	717	0.000240109	0.00144384
		0.009663	1499	350	1149	700	1849	0.378583	0.377562		0.9998	717.912	0.0875553	717.825	0.175111	718	0.000243887	0.00144384
		0.00957	1500	350	1150	700	1850	0.378378	0.377562		0.9998	718.911	0.089062	718.822	0.178124	719	0.000247739	0.00144384
		0.009477	1501	350	1151	700	1851	0.378174	0.377562		0.9998	719.909	0.0905999	719.819	0.1812	720	0.000251666	0.00144384
		0.009341	1502	350	1152	700	1852	0.37797	0.377562		0.9998	720.908	0.0921695	720.816	0.184339	721	0.000255671	0.00144384
		0.009338	1504	350	1154	700	1854	0.377562	0.377562		0.9998	721.906	0.0937716	721.812	0.187543	722	0.000259755	0.00144384
		0.009292	1504	351	1153	702	1855	0.378437	0.377622		0.9998	722.905	0.0954069	722.809	0.190814	723	0.000263919	0.00144384
		0.009226	1505	351	1154	702	1856	0.378233	0.377622		0.9998	723.903	0.0970761	723.806	0.194152	724	0.000268166	0.00144384
		0.0092	1506	351	1155	702	1857	0.378029	0.377622		0.9998	724.901	0.0987799	724.802	0.19756	725	0.000272496	0.00144384
		0.009107	1507	351	1156	702	1858	0.377826	0.377622		0.9998	725.899	0.100519	725.799	0.201038	726	0.000276912	0.00144384
		0.009015	1508	351	1157	702	1859	0.377622	0.377622		0.9998	726.898	0.102295	726.795	0.204589	727	0.000281416	0.00144384
		0.008924	1508	352	1156	704	1860	0.378495	0.378495		0.9998	727.896	0.104107	727.792	0.208215	728	0.000286009	0.00144384
		0.008832	1508	353	1155	706	1861	0.379366	0.379366		0.9998	728.894	0.105958	728.788	0.211915	729	0.000290693	0.00144384
		0.00874	1508	354	1154	708	1862	0.380236	0.380236		0.9998	729.892	0.107847	729.784	0.215693	730	0.00029547	0.00144384
		0.008694	1508	355	1153	710	1863	0.381106	0.380697		0.9998	730.89	0.109775	730.78	0.21955	731	0.000300343	0.00144384
		0.008649	1509	355	1154	710	1864	0.380901	0.380697		0.9998	731.888	0.111744	731.777	0.223488	732	0.000305312	0.00144384
		0.008603	1510	355	1155	710	1865	0.380697	0.380697		0.9998	732.886	0.113754	732.772	0.227509	733	0.000310381	0.00144384
		0.008569	1510	356	1154	712	1866	0.381565	0.381565		0.9998	733.884	0.115807	733.768	0.231614	734	0.00031555	0.00144384
		0.008557	1510	357	1153	714	1867	0.382432	0.382432		0.9998	734.882	0.117903	734.764	0.235805	735	0.000320823	0.00144384
		0.008512	1510	358	1152	716	1868	0.383298	0.382888		0.9998	735.88	0.120042	735.76	0.240085	736	0.000326202	0.00144384
		0.008466	1511	358	1153	716	1869	0.383093	0.382888		0.9998	736.878	0.122227	736.756	0.244454	737	0.000331688	0.00144384
		0.008375	1512	358	1154	716	1870	0.382888	0.382888		0.9998	737.876	0.124458	737.751	0.248916	738	0.000337285	0.00144384
		0.008284	1512	359	1153	718	1871	0.383752	0.383752		0.9998	738.873	0.126736	738.747	0.253472	739	0.000342994	0.00144384
		0.008193	1512	360	1152	720	1872	0.384615	0.384615		0.9998	739.871	0.129062	739.742	0.258125	740	0.000348817	0.00144384
		0.008102	1512	361	1151	722	1873	0.385478	0.384861		0.9998	740.869	0.131438	740.737	0.262876	741	0.000354758	0.00144384
		0.008057	1513	361	1152	722	1874	0.385272	0.384861		0.9998	741.866	0.133864	741.732	0.267728	742	0.000360819	0.00144384
		0.008011	1514	361	1153	722	1875	0.385067	0.384861		0.9998	742.864	0.136341	742.727	0.272682	743	0.000367002	0.00144384
		0.007974	1515	361	1154	722	1876	0.384861	0.384861		0.9998	743.861	0.138871	743.722	0.277742	744	0.000373309	0.00144384
		0.007875	1515	362	1153	724	1877	0.385722	0.385517		0.9998	744.859	0.141455	744.717	0.28291	745	0.000379744	0.00144384
		0.00783	1516	362	1154	724	1878	0.385517	0.385517		0.9998	745.856	0.144094	745.712	0.288187	746	0.00038631	0.00144384
		0.007739	1516	363	1153	726	1879	0.386376	0.386376		0.9998	746.853	0.146789	746.706	0.293577	747	0.000393008	0.00144384
		0.007649	1516	364	1152	728	1880	0.387234	0.387234		0.9998	747.85	0.149541	747.701	0.299082	748	0.000399842	0.00144384
		0.007604	1516	365	1151	730	1881	0.388091	0.388091		0.9998	748.848	0.152352	748.695	0.304705	749	0.000406815	0.00144384
		0.007559	1516	366	1150	732	1882	0.388948	0.388123		0.9998	749.845	0.155224	749.69	0.310447	750	0.00041393	0.00144384
		0.007513	1517	366	1151	732	1883	0.388741	0.388123		0.9998	750.842	0.158156	750.684	0.316313	751	0.000421189	0.00144384
		0.007468	1518	366	1152	732	1884	0.388535	0.388123		0.9998	751.839	0.161152	751.678	0.322304	752	0.000428596	0.00144384
		0.007378	1519	366	1153	732	1885	0.388329	0.388123		0.9998	752.836	0.164212	752.672	0.328424	753	0.000436154	0.00144384
		0.007333	1520	366	1154	732	1886	0.388123	0.388123		0.9998	753.833	0.167338	753.665	0.334675	754	0.000443866	0.00144384
		0.007288	1520	367	1153	734	1887	0.388977	0.388154		0.9998	754.829	0.17053	754.659	0.341061	755	0.000451736	0.00144384
		0.007243	1521	367	1154	734	1888	0.388771	0.388154		0.9998	755.826	0.173792	755.652	0.347584	756	0.000459767	0.00144384
		0.007208	1524	367	1157	734	1891	0.388154	0.388154		0.9998	756.823	0.177123	756.646	0.354247	757	0.000467962	0.00144384
		0.007198	1524	368	1156	736	1892	0.389006	0.388801		0.9998	757.819	0.180527	757.639	0.361054	758	0.000476324	0.00144384
		0.007108	1525	368	1157	736	1893	0.388801	0.388801		0.9998	758.816	0.184004	758.632	0.368008	759	0.000484859	0.00144384
		0.007105	1525	369	1156	738	1894	0.389652	0.389652		0.9998	759.812	0.187556	759.625	0.375112	760	0.000493568	0.00144384
		0.007063	1525	370	1155	740	1895	0.390501	0.389679		0.9998	760.809	0.191185	760.618	0.382369	761	0.000502456	0.00144384
		0.007018	1526	370	1156	740	1896	0.390295	0.389679		0.9998	761.805	0.194892	761.61	0.389784	762	0.000511527	0.00144384
		0.007	1527	370	1157	740	1897	0.39009	0.389679		0.9998	762.801	0.198679	762.603	0.397359	763	0.000520785	0.00144384
		0.006928	1528	370	1158	740	1898	0.389884	0.389679		0.9998	763.797	0.202549	763.595	0.405098	764	0.000530233	0.00144384
		0.006838	1529	370	1159	740	1899	0.389679	0.389679		0.9998	764.793	0.206503	764.587	0.413005	765	0.000539876	0.00144384
		0.006793	1530	371	1159	742	1901	0.390321	0.390321		0.9998	765.789	0.210542	765.579	0.421084	766	0.000549719	0.00144384
		0.006748	1530	372	1158	744	1902	0.391167	0.390962		0.9998	766.785	0.214669	766.571	0.429339	767	0.000559764	0.00144384
		0.00671	1531	372	1159	744	1903	0.390962	0.390962		0.9997	767.781	0.218887	767.562	0.437773	768	0.000570017	0.00880535
		0.006658	1531	373	1158	746	1904	0.391807	0.391807		0.9997	768.777	0.223195	768.554	0.446391	769	0.000580482	0.00880535
		0.006614	1531	374	1157	748	1905	0.392651	0.392651		0.9997	769.772	0.227598	769.545	0.455196	770	0.000591164	0.00880535
		0.006569	1531	375	1156	750	1906	0.393494	0.392894		0.9997	770.768	0.232097	770.536	0.464194	771	0.000602067	0.00880535
		0.006479	1532	375	1157	750	1907	0.393288	0.392894		0.9997	771.763	0.236694	771.527	0.473388	772	0.000613197	0.00880535
		0.006389	1532	376	1156	752	1908	0.39413	0.392894		0.9996	772.759	0.241391	772.517	0.482783	773	0.000624557	0.00939464
		0.0063	1533	376	1157	752	1909	0.393924	0.392894		0.9995	773.754	0.246191	773.508	0.492383	774	0.000636154	0.00960004
		0.00628	1534	376	1158	752	1910	0.393717	0.392894		0.9993	774.749	0.251097	774.498	0.502193	775	0.000647991	0.00991692
		0.006255	1536	376	1160	752	1912	0.393305	0.392894		0.9993	775.744	0.256109	775.488	0.512218	776	0.000660075	0.00991692
		0.00621	1537	376	1161	752	1913	0.3931	0.392894		0.9992	776.739	0.261232	776.478	0.522463	777	0.000672411	0.0102446
		0.006121	1538	376	1162	752	1914	0.392894	0.392894		0.999	777.734	0.266466	777.467	0.532933	778	0.000685004	0.0104693
		0.006031	1538	377	1161	754	1915	0.393734	0.393528		0.9989	778.728	0.271816	778.456	0.543632	779	0.000697859	0.0106991
		0.005942	1539	377	1162	754	1916	0.393528	0.393528		0.9988	779.723	0.277283	779.445	0.554566	780	0.000710983	0.0110537
		0.005897	1539	378	1161	756	1917	0.394366	0.393971		0.9988	780.717	0.282871	780.434	0.565741	781	0.000724381	0.0110537
		0.005808	1540	379	1161	758	1919	0.394997	0.393971		0.9987	781.711	0.288581	781.423	0.577162	782	0.000738059	0.0115453
		0.005763	1541	379	1162	758	1920	0.394792	0.393971		0.9987	782.706	0.294417	782.411	0.588834	783	0.000752023	0.0115453
		0.00563	1542	379	1163	758	1921	0.394586	0.393971		0.9985	783.7	0.300381	783.399	0.600763	784	0.000766279	0.0119288
		0.005629	1543	379	1164	758	1922	0.394381	0.393971		0.9981	784.694	0.306477	784.387	0.612955	785	0.000780834	0.0121918
		0.005585	1544	379	1165	758	1923	0.394176	0.393971		0.998	785.687	0.312708	785.375	0.625416	786	0.000795695	0.0124607
		0.005495	1545	379	1166	758	1924	0.393971	0.393971		0.9979	786.681	0.319076	786.362	0.638152	787	0.000810867	0.0127358
		0.005454	1545	380	1165	760	1925	0.394805	0.394805		0.9976	787.674	0.325585	787.349	0.651169	788	0.000826357	0.0130171
		0.005406	1545	381	1164	762	1926	0.395639	0.395433		0.9972	788.668	0.332237	788.336	0.664474	789	0.000842173	0.0133048
		0.005362	1546	381	1165	762	1927	0.395433	0.395433		0.9967	789.661	0.339037	789.322	0.678074	790	0.000858321	0.0135991
		0.005317	1546	382	1164	764	1928	0.396266	0.395445		0.9965	790.654	0.345987	790.308	0.691974	791	0.000874809	0.0139
		0.005272	1547	382	1165	764	1929	0.39606	0.395445		0.996	791.647	0.353091	791.294	0.706182	792	0.000891644	0.0143643
		0.005228	1548	382	1166	764	1930	0.395855	0.395445		0.996	792.64	0.360352	792.279	0.720705	793	0.000908833	0.0143643
		0.005139	1549	382	1167	764	1931	0.39565	0.395445		0.9957	793.632	0.367775	793.264	0.73555	794	0.000926385	0.0148445
		0.00505	1550	382	1168	764	1932	0.395445	0.395445		0.9956	794.625	0.375362	794.249	0.750724	795	0.000944307	0.0151737
		0.004961	1550	383	1167	766	1933	0.396275	0.39607		0.9953	795.617	0.383117	795.234	0.766234	796	0.000962606	0.0155104
		0.004872	1551	383	1168	766	1934	0.39607	0.39607		0.994	796.609	0.391045	796.218	0.78209	797	0.000981292	0.0158548
		0.004827	1551	384	1167	768	1935	0.396899	0.396489		0.9935	797.601	0.399148	797.202	0.798297	798	0.00100037	0.016207
		0.004783	1552	384	1168	768	1936	0.396694	0.396489		0.9934	798.593	0.407432	798.185	0.814864	799	0.00101986	0.0165672
		0.004694	1553	384	1169	768	1937	0.396489	0.396489		0.9924	799.584	0.4159	799.168	0.8318	800	0.00103975	0.0169356
		0.004605	1553	385	1168	770	1938	0.397317	0.397317		0.9923	800.575	0.424557	800.151	0.849113	801	0.00106007	0.0173124
		0.004516	1553	386	1167	772	1939	0.398143	0.397938		0.9905	801.567	0.433406	801.133	0.866811	802	0.00108081	0.0176977
		0.004427	1554	386	1168	772	1940	0.397938	0.397938		0.9902	802.558	0.442452	802.115	0.884903	803	0.001102	0.0180917
		0.004382	1554	389	1165	778	1943	0.400412	0.400206		0.9895	803.548	0.451699	803.097	0.903398	804	0.00112363	0.0184947
		0.004341	1555	389	1166	778	1944	0.400206	0.400206		0.9876	804.539	0.461153	804.078	0.922306	805	0.00114572	0.0189068
		0.004338	1555	390	1165	780	1945	0.401028	0.401028		0.9868	805.529	0.470817	805.058	0.941634	806	0.00116828	0.0193283
		0.004249	1555	391	1164	782	1946	0.40185	0.401644		0.9853	806.519	0.480697	806.039	0.961394	807	0.00119132	0.0197593
		0.004116	1556	391	1165	782	1947	0.401644	0.401644		0.9835	807.509	0.490797	807.018	0.981594	808	0.00121484	0.0202
		0.004071	1556	392	1164	784	1948	0.402464	0.402464		0.9814	808.499	0.501123	807.998	1.00225	809	0.00123887	0.0206508
		0.003983	1556	393	1163	786	1949	0.403284	0.403284		0.9798	809.488	0.511679	808.977	1.02336	810	0.0012634	0.0211117
		0.003803	1556	394	1162	788	1950	0.404103	0.403689		0.976	810.478	0.522471	809.955	1.04494	811	0.00128846	0.0215831
		0.003492	1557	394	1163	788	1951	0.403895	0.403689		0.9707	811.466	0.533503	810.933	1.06701	812	0.00131405	0.0220651
		0.003213	1558	394	1164	788	1952	0.403689	0.403689		0.9704	812.455	0.544783	811.91	1.08957	813	0.00134018	0.022558
		0.002151	1558	395	1163	790	1953	0.404506	0.404092		0.9659	813.444	0.556314	812.887	1.11263	814	0.00136686	0.023062
		0.002003	1559	395	1164	790	1954	0.404299	0.404092		0.9607	814.432	0.568103	813.864	1.13621	815	0.00139412	0.0235774
		0.001545	1560	395	1165	790	1955	0.404092	0.404092		0.9551	815.42	0.580155	814.84	1.16031	816	0.00142195	0.0241044
		0.001509	1560	396	1164	792	1956	0.404908	0.404908		0.9542	816.408	0.592477	815.815	1.18495	817	0.00145037	0.0246433
		0.0005001	1560	397	1163	794	1957	0.405723	0.405723		0.9469	817.395	0.605075	816.79	1.21015	818	0.0014794	0.0251943
											0.9468	818.382	0.617954	817.764	1.23591	819	0.00150904	0.0257577
											0.9343	819.369	0.631121	818.738	1.26224	820	0.00153932	0.0263337
											0.9305	820.355	0.644582	819.711	1.28916	821	0.00157024	0.0269226
											0.917	821.342	0.658345	820.683	1.31669	822	0.00160181	0.0275248
											0.9129	822.328	0.672416	821.655	1.34483	823	0.00163406	0.0281404
											0.8945	823.313	0.686801	822.626	1.3736	824	0.00166699	0.0287699
											0.8906	824.298	0.701508	823.597	1.40302	825	0.00170062	0.0294133
											0.869	825.283	0.716544	824.567	1.43309	826	0.00173497	0.0300712
											0.8656	826.268	0.731916	825.536	1.46383	827	0.00177005	0.0307437
											0.8596	827.252	0.747632	826.505	1.49526	828	0.00180587	0.0314311
											0.8051	828.236	0.763699	827.473	1.5274	829	0.00184246	0.0321339
											0.8045	829.22	0.780125	828.44	1.56025	830	0.00187982	0.0328523
											0.7981	830.203	0.796919	829.406	1.59384	831	0.00191798	0.0335865
											0.7979	831.186	0.814088	830.372	1.62818	832	0.00195694	0.0343371
											0.7635	832.168	0.83164	831.337	1.66328	833	0.00199674	0.0351042
											0.7445	833.15	0.849585	832.301	1.69917	834	0.00203737	0.0358883
											0.7425	834.132	0.86793	833.264	1.73586	835	0.00207887	0.0366896
											0.7308	835.113	0.886685	834.227	1.77337	836	0.00212126	0.0375086
											0.7188	836.094	0.905858	835.188	1.81172	837	0.00216453	0.0383455
											0.6963	837.075	0.925459	836.149	1.85092	838	0.00220873	0.0392008
											0.696	838.055	0.945496	837.109	1.89099	839	0.00225387	0.0400748
											0.679	839.034	0.965981	838.068	1.93196	840	0.00229995	0.0409678
											0.6576	840.013	0.986921	839.026	1.97384	841	0.00234702	0.0418804
											0.6255	840.992	1.00833	839.983	2.01666	842	0.00239508	0.0437653
											0.6255	841.97	1.03021	840.94	2.06042	843	0.00244415	0.0437653
											0.6255	842.947	1.05258	841.895	2.10516	844	0.00249427	0.0437653
											0.6193	843.925	1.07545	842.849	2.1509	845	0.00254544	0.0457328
											0.6073	844.901	1.09882	843.802	2.19764	846	0.00259769	0.0467484
											0.6039	845.877	1.12272	844.755	2.24543	847	0.00265104	0.0477859
											0.5988	846.853	1.14714	845.706	2.29428	848	0.00270552	0.0488456
											0.583	847.828	1.1721	846.656	2.34421	849	0.00276114	0.056305
											0.583	848.802	1.19762	847.605	2.39524	850	0.00281793	0.056305
											0.583	849.776	1.2237	848.553	2.4474	851	0.00287592	0.056305
											0.583	850.75	1.25036	849.499	2.50072	852	0.00293512	0.056305
											0.583	851.722	1.27761	850.445	2.55521	853	0.00299556	0.056305
											0.583	852.695	1.30546	851.389	2.61091	854	0.00305727	0.056305
											0.583	853.666	1.33392	852.332	2.66783	855	0.00312027	0.056305
											0.583	854.637	1.363	853.274	2.72601	856	0.00318459	0.056305
											0.583	855.607	1.39273	854.215	2.78546	857	0.00325025	0.056305
											0.583	856.577	1.42311	855.154	2.84623	858	0.00331728	0.056305
											0.583	857.546	1.45416	856.092	2.90832	859	0.0033857	0.056305
											0.583	858.514	1.48589	857.028	2.97177	860	0.00345555	0.056305
											0.5619	859.482	1.51831	857.963	3.03662	861	0.00352685	0.0648412
											0.5561	860.449	1.55144	858.897	3.10287	862	0.00359962	0.066258
											0.5553	861.415	1.58529	859.829	3.17058	863	0.0036739	0.0677036
											0.5412	862.38	1.61988	860.76	3.23976	864	0.00374972	0.0691786
											0.5104	863.345	1.65522	861.69	3.31044	865	0.0038271	0.102343
											0.5104	864.309	1.69133	862.617	3.38266	866	0.00390608	0.102343
											0.5104	865.272	1.72822	863.544	3.45645	867	0.00398668	0.102343
											0.5104	866.234	1.76592	864.468	3.53183	868	0.00406893	0.102343
											0.5104	867.196	1.80442	865.391	3.60885	869	0.00415287	0.102343
											0.5104	868.156	1.84376	866.312	3.68752	870	0.00423853	0.102343
											0.5104	869.116	1.88394	867.232	3.76789	871	0.00432593	0.102343
											0.5104	870.075	1.92499	868.15	3.84998	872	0.00441511	0.102343
											0.5104	871.033	1.96692	869.066	3.93384	873	0.00450611	0.102343
											0.5104	871.99	2.00974	869.981	4.01948	874	0.00459895	0.102343
											0.5104	872.947	2.05348	870.893	4.10696	875	0.00469367	0.102343
											0.5104	873.902	2.09815	871.804	4.19631	876	0.0047903	0.102343
											0.5104	874.856	2.14377	872.712	4.28755	877	0.00488888	0.102343
											0.5104	875.81	2.19036	873.619	4.38073	878	0.00498944	0.102343
											0.5104	876.762	2.23794	874.524	4.47588	879	0.00509201	0.102343
											0.5104	877.713	2.28652	875.427	4.57304	880	0.00519663	0.102343
											0.5104	878.664	2.33612	876.328	4.67224	881	0.00530334	0.102343
											0.5104	879.613	2.38677	877.226	4.77353	882	0.00541217	0.102343
											0.5104	880.562	2.43847	878.123	4.87694	883	0.00552315	0.102343
											0.5104	881.509	2.49126	879.017	4.98251	884	0.00563633	0.102343
											0.5104	882.455	2.54514	879.91	5.09028	885	0.00575173	0.102343
											0.5104	883.4	2.60015	880.8	5.20029	886	0.0058694	0.102343
											0.5104	884.344	2.65629	881.687	5.31258	887	0.00598938	0.102343
											0.5104	885.286	2.71359	882.573	5.42719	888	0.0061117	0.102343
											0.5104	886.228	2.77207	883.456	5.54415	889	0.00623639	0.102343
											0.5104	887.168	2.83176	884.336	5.66351	890	0.0063635	0.102343
											0.5104	888.107	2.89266	885.215	5.78532	891	0.00649306	0.102343
											0.5104	889.045	2.9548	886.09	5.90961	892	0.00662512	0.102343
											0.5104	889.982	3.01821	886.964	6.03642	893	0.0067597	0.102343
											0.5104	890.917	3.0829	887.834	6.16579	894	0.00689686	0.102343
											0.5104	891.851	3.14889	888.702	6.29778	895	0.00703662	0.102343
											0.5104	892.784	3.21621	889.568	6.43241	896	0.00717903	0.102343
											0.5104	893.715	3.28487	890.43	6.56975	897	0.00732413	0.102343
											0.5104	894.645	3.35491	891.29	6.70981	898	0.00747195	0.102343
											0.5104	895.574	3.42633	892.147	6.85266	899	0.00762254	0.102343
											0.5104	896.501	3.49917	893.002	6.99833	900	0.00777592	0.102343
											0.4799	897.427	3.57344	893.853	7.14687	901	0.00793215	0.148537
											0.4772	898.351	3.64916	894.702	7.29832	902	0.00809127	0.151449
											0.4756	899.274	3.72636	895.547	7.45273	903	0.0082533	0.154404
											0.4591	900.195	3.80507	896.39	7.61013	904	0.00841829	0.157403
											0.4412	901.115	3.88529	897.229	7.77058	905	0.00858628	0.160447
											0.4106	902.033	3.96706	898.066	7.93412	906	0.0087573	0.163534
											0.4073	902.95	4.05039	898.899	8.10078	907	0.00893141	0.166666
											0.4037	903.865	4.13531	899.729	8.27063	908	0.00910862	0.169842
											0.3925	904.778	4.22185	900.556	8.44369	909	0.00928899	0.173062
											0.391	905.69	4.31001	901.38	8.62002	910	0.00947255	0.176326
											0.3885	906.6	4.39983	902.2	8.79966	911	0.00965934	0.179634
											0.3809	907.509	4.49132	903.017	8.98264	912	0.00984939	0.182986
											0.3719	908.415	4.58451	903.831	9.16903	913	0.0100427	0.186382
											0.3656	909.321	4.67943	904.641	9.35885	914	0.0102394	0.189821
											0.3609	910.224	4.77608	905.448	9.55216	915	0.0104395	0.193304
											0.3499	911.126	4.87449	906.251	9.74899	916	0.010643	0.196829
											0.3457	912.025	4.97469	907.051	9.94939	917	0.0108499	0.200398
											0.3436	912.923	5.0767	907.847	10.1534	918	0.0110603	0.204009
											0.3232	913.819	5.18053	908.639	10.3611	919	0.0112743	0.207662
											0.3228	914.714	5.28621	909.428	10.5724	920	0.0114918	0.215093
											0.3228	915.606	5.39376	910.212	10.7875	921	0.0117128	0.215093
											0.3228	916.497	5.50319	910.994	11.0064	922	0.0119375	0.215093
											0.3211	917.385	5.61454	911.771	11.2291	923	0.0121658	0.222687
											0.3176	918.272	5.72781	912.544	11.4556	924	0.0123979	0.226545
											0.316	919.157	5.84303	913.314	11.6861	925	0.0126336	0.230442
											0.3118	920.04	5.96022	914.08	11.9204	926	0.012873	0.236359
											0.3118	920.921	6.0794	914.841	12.1588	927	0.0131163	0.236359
											0.3058	921.799	6.20058	915.599	12.4012	928	0.0133633	0.242362
											0.3038	922.676	6.32378	916.352	12.6476	929	0.0136142	0.246409
											0.3029	923.551	6.44903	917.102	12.8981	930	0.0138689	0.250493
											0.2996	924.424	6.57634	917.847	13.1527	931	0.0141275	0.254612
											0.2931	925.294	6.70572	918.589	13.4114	932	0.01439	0.258765
											0.2879	926.163	6.8372	919.326	13.6744	933	0.0146564	0.262952
											0.2866	927.029	6.97079	920.058	13.9416	934	0.0149267	0.267172
											0.2863	927.894	7.1065	920.787	14.213	935	0.0152011	0.271424
											0.2835	928.756	7.24435	921.511	14.4887	936	0.0154794	0.275706
											0.2805	929.616	7.38436	922.231	14.7687	937	0.0157617	0.280018
											0.2793	930.473	7.52654	922.947	15.0531	938	0.0160481	0.284359
											0.2719	931.329	7.67091	923.658	15.3418	939	0.0163385	0.288728
											0.2674	932.183	7.81747	924.365	15.6349	940	0.0166329	0.293124
											0.2661	933.034	7.96624	925.068	15.9325	941	0.0169314	0.297545
											0.2641	933.883	8.11724	925.766	16.2345	942	0.017234	0.301991
											0.257	934.73	8.27047	926.459	16.5409	943	0.0175408	0.30646
											0.2559	935.574	8.42594	927.148	16.8519	944	0.0178516	0.310952
											0.2524	936.416	8.58368	927.833	17.1674	945	0.0181665	0.315464
											0.2523	937.256	8.74368	928.513	17.4874	946	0.0184856	0.319996
											0.2508	938.094	8.90595	929.188	17.8119	947	0.0188088	0.324547
											0.249	938.929	9.07051	929.859	18.141	948	0.0191361	0.331405
											0.249	939.763	9.23736	930.525	18.4747	949	0.0194676	0.331405
											0.2453	940.593	9.40651	931.187	18.813	950	0.0198032	0.338298
											0.2429	941.422	9.57796	931.844	19.1559	951	0.0201429	0.342909
											0.2406	942.248	9.75173	932.497	19.5035	952	0.0204868	0.347533
											0.2328	943.072	9.92781	933.144	19.8556	953	0.0208349	0.352168
											0.2321	943.894	10.1062	933.788	20.2124	954	0.021187	0.361463
											0.2321	944.713	10.2869	934.426	20.5739	955	0.0215433	0.361463
											0.2321	945.53	10.47	935.06	20.94	956	0.0219038	0.361463
											0.231	946.345	10.6554	935.689	21.3108	957	0.0222683	0.370785
											0.2288	947.157	10.8431	936.314	21.6863	958	0.022637	0.375452
											0.2232	947.967	11.0332	936.934	22.0664	959	0.0230098	0.380121
											0.2222	948.774	11.2256	937.549	22.4512	960	0.0233866	0.474097
											0.2222	949.58	11.4203	938.159	22.8406	961	0.0237676	0.474097
											0.2222	950.383	11.6174	938.765	23.2348	962	0.0241526	0.474097
											0.2222	951.183	11.8168	939.366	23.6336	963	0.0245416	0.474097
											0.2222	951.981	12.0185	939.963	24.037	964	0.0249347	0.474097
											0.2222	952.777	12.2226	940.555	24.4451	965	0.0253317	0.474097
											0.2222	953.571	12.4289	941.142	24.8579	966	0.0257328	0.474097
											0.2222	954.362	12.6376	941.725	25.2753	967	0.0261378	0.474097
											0.2222	955.151	12.8486	942.303	25.6973	968	0.0265468	0.474097
											0.2222	955.938	13.062	942.876	26.1239	969	0.0269597	0.474097
											0.2222	956.722	13.2776	943.445	26.5552	970	0.0273764	0.474097
											0.2222	957.505	13.4955	944.009	26.991	971	0.0277971	0.474097
											0.2222	958.284	13.7157	944.569	27.4314	972	0.0282216	0.474097
											0.2222	959.062	13.9382	945.124	27.8763	973	0.0286499	0.474097
											0.2222	959.837	14.1629	945.674	28.3258	974	0.029082	0.474097
											0.2222	960.61	14.3899	946.22	28.7799	975	0.0295178	0.474097
											0.2222	961.381	14.6192	946.762	29.2384	976	0.0299574	0.474097
											0.2222	962.149	14.8507	947.299	29.7014	977	0.0304006	0.474097
											0.2222	962.916	15.0844	947.831	30.1688	978	0.0308475	0.474097
											0.2222	963.68	15.3204	948.359	30.6407	979	0.031298	0.474097
											0.2222	964.441	15.5585	948.883	31.117	980	0.0317521	0.474097
											0.2222	965.201	15.7989	949.402	31.5977	981	0.0322097	0.474097
											0.2222	965.959	16.0414	949.917	32.0827	982	0.0326708	0.474097
											0.2222	966.714	16.2861	950.428	32.5721	983	0.0331354	0.474097
											0.2222	967.467	16.5329	950.934	33.0658	984	0.0336034	0.474097
											0.2222	968.218	16.7818	951.436	33.5637	985	0.0340748	0.474097
											0.2222	968.967	17.0329	951.934	34.0659	986	0.0345496	0.474097
											0.2222	969.714	17.2861	952.428	34.5722	987	0.0350276	0.474097
											0.2222	970.459	17.5414	952.917	35.0828	988	0.0355089	0.474097
											0.2222	971.201	17.7987	953.403	35.5975	989	0.0359934	0.474097
											0.2222	971.942	18.0581	953.884	36.1163	990	0.0364811	0.474097
											0.2222	972.68	18.3196	954.361	36.6392	991	0.0369719	0.474097
											0.2222	973.417	18.583	954.834	37.1661	992	0.0374658	0.474097
											0.2222	974.152	18.8485	955.303	37.697	993	0.0379627	0.474097
											0.2222	974.884	19.1159	955.768	38.2319	994	0.0384626	0.474097
											0.2222	975.615	19.3853	956.229	38.7707	995	0.0389655	0.474097
											0.2222	976.343	19.6567	956.687	39.3134	996	0.0394713	0.474097
											0.2222	977.07	19.93	957.14	39.8599	997	0.0399799	0.474097
											0.2222	977.795	20.2052	957.59	40.4103	998	0.0404913	0.474097
											0.2222	978.518	20.4822	958.036	40.9645	999	0.0410055	0.474097
											0.2187	979.239	20.7612	958.478	41.5223	1000	0.0415223	0.557884
											0.2173	979.958	21.042	958.916	42.0839	1001	0.0420419	0.563414
											0.2173	980.675	21.3246	959.351	42.6492	1002	0.042564	0.563414
											0.217	981.391	21.609	959.782	43.218	1003	0.0430887	0.568853
											0.2167	982.105	21.8952	960.21	43.7904	1004	0.043616	0.572428
											0.2113	982.817	22.1832	960.634	44.3664	1005	0.0441457	0.575962
											0.2089	983.527	22.4729	961.054	44.9458	1006	0.0446778	0.579456
											0.2083	984.236	22.7644	961.471	45.5288	1007	0.0452123	0.582908
											0.208	984.942	23.0575	961.885	46.1151	1008	0.0457491	0.586318
											0.2067	985.648	23.3524	962.295	46.7048	1009	0.0462882	0.589687
											0.2028	986.351	23.6489	962.702	47.2978	1010	0.0468295	0.593015
											0.2025	987.053	23.947	963.106	47.8941	1011	0.047373	0.5963
											0.1995	987.753	24.2468	963.506	48.4936	1012	0.0479186	0.599545
											0.1967	988.452	24.5482	963.904	49.0964	1013	0.0484663	0.602747
											0.1966	989.149	24.8511	964.298	49.7023	1014	0.049016	0.605908
											0.1965	989.844	25.1556	964.689	50.3113	1015	0.0495678	0.609027
											0.194	990.538	25.4617	965.077	50.9234	1016	0.0501214	0.612104
											0.1922	991.231	25.7693	965.461	51.5385	1017	0.050677	0.61514
											0.1918	991.922	26.0783	965.843	52.1567	1018	0.0512344	0.618135
											0.1898	992.611	26.3889	966.222	52.7777	1019	0.0517937	0.621089
											0.188	993.299	26.7009	966.598	53.4017	1020	0.0523547	0.624001
											0.1872	993.986	27.0143	966.971	54.0286	1021	0.0529174	0.626873
											0.1864	994.671	27.3292	967.342	54.6583	1022	0.0534817	0.629705
											0.185	995.355	27.6454	967.709	55.2908	1023	0.0540477	0.632495
											0.1844	996.037	27.963	968.074	55.9261	1024	0.0546153	0.635246
											0.1838	996.718	28.282	968.436	56.564	1025	0.0551844	0.637957
											0.1832	997.398	28.6023	968.795	57.2046	1026	0.055755	0.641949
											0.1832	998.076	28.9239	969.152	57.8479	1027	0.0563271	0.641949
											0.1826	998.753	29.2469	969.506	58.4938	1028	0.0569005	0.645854
											0.1816	999.429	29.5711	969.858	59.1422	1029	0.0574754	0.648408
											0.1814	1000.1	29.8965	970.207	59.7931	1030	0.0580515	0.650924
											0.1806	1000.78	30.2232	970.554	60.4465	1031	0.058629	0.653402
											0.1802	1001.45	30.5512	970.898	61.1023	1032	0.0592077	0.655843
											0.1797	1002.12	30.8803	971.239	61.7606	1033	0.0597876	0.658246
											0.1794	1002.79	31.2106	971.579	62.4212	1034	0.0603686	0.661782
											0.1794	1003.46	31.5421	971.916	63.0841	1035	0.0609508	0.661782
											0.1789	1004.13	31.8747	972.251	63.7494	1036	0.0615341	0.665236
											0.1782	1004.79	32.2084	972.583	64.4168	1037	0.0621185	0.667494
											0.1775	1005.46	32.5433	972.913	65.0866	1038	0.0627038	0.669717
											0.1769	1006.12	32.8792	973.242	65.7585	1039	0.0632901	0.671905
											0.1763	1006.78	33.2163	973.567	66.4325	1040	0.0638774	0.674058
											0.1758	1007.45	33.5543	973.891	67.1087	1041	0.0644656	0.676178
											0.1755	1008.11	33.8935	974.213	67.787	1042	0.0650547	0.678264
											0.1753	1008.77	34.2336	974.533	68.4673	1043	0.0656446	0.680317
											0.1751	1009.43	34.5748	974.85	69.1496	1044	0.0662353	0.682337
											0.1748	1010.08	34.917	975.166	69.8339	1045	0.0668267	0.684325
											0.1746	1010.74	35.2601	975.48	70.5202	1046	0.0674189	0.686281
											0.1743	1011.4	35.6042	975.792	71.2084	1047	0.0680119	0.688206
											0.1739	1012.05	35.9493	976.101	71.8985	1048	0.0686055	0.6901
											0.1735	1012.7	36.2952	976.41	72.5905	1049	0.0691997	0.691963
											0.1731	1013.36	36.6421	976.716	73.2843	1050	0.0697945	0.693797
											0.173	1014.01	36.9899	977.02	73.9799	1051	0.07039	0.695601
											0.1728	1014.66	37.3386	977.323	74.6772	1052	0.070986	0.697376
											0.1725	1015.31	37.6882	977.624	75.3764	1053	0.0715825	0.699122
											0.172	1015.96	38.0386	977.923	76.0772	1054	0.0721795	0.70084
											0.1716	1016.61	38.3899	978.22	76.7797	1055	0.072777	0.702531
											0.1713	1017.26	38.742	978.516	77.4839	1056	0.0733749	0.705016
											0.1713	1017.91	39.0949	978.81	78.1898	1057	0.0739733	0.705016
											0.171	1018.55	39.4486	979.103	78.8972	1058	0.074572	0.70744
											0.1709	1019.2	39.8031	979.394	79.6062	1059	0.0751711	0.709025
											0.1708	1019.84	40.1584	979.683	80.3168	1060	0.0757706	0.710583
											0.1705	1020.49	40.5145	979.971	81.0289	1061	0.0763703	0.712117
											0.1703	1021.13	40.8713	980.257	81.7425	1062	0.0769704	0.713626
											0.1702	1021.77	41.2288	980.542	82.4577	1063	0.0775707	0.715111
											0.1701	1022.41	41.5871	980.826	83.1742	1064	0.0781713	0.716572
											0.1699	1023.05	41.9461	981.108	83.8922	1065	0.0787721	0.71801
											0.1697	1023.69	42.3058	981.388	84.6117	1066	0.079373	0.719425
											0.1695	1024.33	42.6662	981.668	85.3325	1067	0.0799742	0.721506
											0.1695	1024.97	43.0273	981.945	86.0547	1068	0.0805755	0.721506
											0.1693	1025.61	43.3891	982.222	86.7782	1069	0.081177	0.723537
											0.1691	1026.25	43.7515	982.497	87.5031	1070	0.0817786	0.724865
											0.1689	1026.89	44.1146	982.771	88.2292	1071	0.0823802	0.726171
											0.1687	1027.52	44.4783	983.043	88.9567	1072	0.082982	0.727458
											0.1686	1028.16	44.8427	983.315	89.6854	1073	0.0835838	0.728724
											0.1685	1028.79	45.2077	983.585	90.4154	1074	0.0841856	0.72997
											0.1684	1029.43	45.5733	983.853	91.1466	1075	0.0847875	0.731198
											0.1683	1030.06	45.9395	984.121	91.879	1076	0.0853894	0.732406
											0.1681	1030.69	46.3063	984.387	92.6126	1077	0.0859913	0.733596
											0.1678	1031.33	46.6737	984.653	93.3473	1078	0.0865931	0.734768
											0.1677	1031.96	47.0416	984.917	94.0833	1079	0.0871949	0.735922
											0.1676	1032.59	47.4102	985.18	94.8203	1080	0.0877966	0.737058
											0.1674	1033.22	47.7793	985.441	95.5585	1081	0.0883982	0.738178
											0.1673	1033.85	48.1489	985.702	96.2978	1082	0.0889998	0.73928
											0.1672	1034.48	48.5191	985.962	97.0381	1083	0.0896012	0.740903
											0.1672	1035.11	48.8898	986.22	97.7796	1084	0.0902026	0.740903
											0.167	1035.74	49.261	986.478	98.5221	1085	0.0908038	0.742491
											0.1669	1036.37	49.6328	986.734	99.2656	1086	0.0914048	0.74353
											0.1668	1036.99	50.0051	986.99	100.01	1087	0.0920057	0.744554
											0.1667	1037.62	50.3779	987.244	100.756	1088	0.0926064	0.745563
											0.1666	1038.25	50.7511	987.498	101.502	1089	0.0932069	0.746557
											0.1665	1038.88	51.1249	987.75	102.25	1090	0.0938072	0.747538
											0.1663	1039.5	51.4992	988.002	102.998	1091	0.0944073	0.748504
											0.1662	1040.13	51.8739	988.252	103.748	1092	0.0950071	0.749457
											0.1661	1040.75	52.2491	988.502	104.498	1093	0.0956067	0.750397
											0.166	1041.38	52.6247	988.751	105.249	1094	0.0962061	0.751323
											0.1659	1042	53.0009	988.998	106.002	1095	0.0968052	0.752237
											0.1658	1042.62	53.3774	989.245	106.755	1096	0.0974041	0.753138
											0.1657	1043.25	53.7544	989.491	107.509	1097	0.0980026	0.754027
											0.1656	1043.87	54.1319	989.736	108.264	1098	0.0986009	0.754904
											0.1655	1044.49	54.5098	989.98	109.02	1099	0.0991989	0.75577
											0.1654	1045.11	54.8881	990.224	109.776	1100	0.0997965	0.756624
											0.1653	1045.73	55.2668	990.466	110.534	1101	0.100394	0.757467
											0.1652	1046.35	55.646	990.708	111.292	1102	0.100991	0.75912
											0.1652	1046.97	56.0255	990.949	112.051	1103	0.101588	0.75912
											0.1652	1047.59	56.4055	991.189	112.811	1104	0.102184	0.75912
											0.1651	1048.21	56.7859	991.428	113.572	1105	0.10278	0.760731
											0.165	1048.83	57.1666	991.667	114.333	1106	0.103375	0.761913
											0.165	1049.45	57.5478	991.904	115.096	1107	0.103971	0.761913
											0.1649	1050.07	57.9293	992.141	115.859	1108	0.104566	0.763455
											0.1649	1050.69	58.3112	992.378	116.622	1109	0.10516	0.763455
											0.1648	1051.31	58.6935	992.613	117.387	1110	0.105754	0.764587
											0.1647	1051.92	59.0762	992.848	118.152	1111	0.106348	0.765331
											0.1646	1052.54	59.4592	993.082	118.918	1112	0.106941	0.766065
											0.1645	1053.16	59.8426	993.315	119.685	1113	0.107534	0.766792
											0.1644	1053.77	60.2264	993.547	120.453	1114	0.108126	0.767509
											0.1643	1054.39	60.6105	993.779	121.221	1115	0.108718	0.768571
											0.1643	1055.01	60.9949	994.01	121.99	1116	0.10931	0.768571
											0.1642	1055.62	61.3797	994.241	122.759	1117	0.109901	0.769614
											0.1641	1056.24	61.7649	994.47	123.53	1118	0.110492	0.7703
											0.164	1056.85	62.1504	994.699	124.301	1119	0.111082	0.770979
											0.1639	1057.46	62.5362	994.928	125.072	1120	0.111672	0.77165
											0.1638	1058.08	62.9224	995.155	125.845	1121	0.112261	0.772643
											0.1638	1058.69	63.3089	995.382	126.618	1122	0.11285	0.772643
											0.1637	1059.3	63.6957	995.609	127.391	1123	0.113438	0.773621
											0.1636	1059.92	64.0828	995.834	128.166	1124	0.114026	0.774583
											0.1636	1060.53	64.4702	996.06	128.94	1125	0.114614	0.774583
											0.1635	1061.14	64.858	996.284	129.716	1126	0.115201	0.775531
											0.1634	1061.75	65.2461	996.508	130.492	1127	0.115787	0.776465
											0.1634	1062.37	65.6345	996.731	131.269	1128	0.116373	0.776465
											0.1633	1062.98	66.0232	996.954	132.046	1129	0.116959	0.777386
											0.1632	1063.59	66.4122	997.176	132.824	1130	0.117544	0.778293
[truncated: 827 more rows]

## Sheet: Search Summary
	ProteinPilot™ Software Report
[truncated: 41 more rows]

## Sheet: Advanced Metadata
	Advanced Metadata
[truncated: 146 more rows]

## Sheet: Speed and Distribution Analysis
		Duration				Clock Rates			CPU Rates			Extent of Search Distribution
[truncated: 10 more rows]

[truncated: 10 more sheets: Single Results Table, Protein FDR Summary, Distinct Peptide FDR Summary, Spectrum FDR Summary, PDST Controls, Protein Summary, Peptide Summary, Distinct Peptide Summary, Feature Summary, Single Column Summary]
